# Supplementary material for: Subnormothermic Machine Perfusion of Steatotic Livers Results in Increased Energy Charge at the Cost of Anti-Oxidant Capacity Compared to Normothermic Perfusion
Source: Metabolites. 2019 Oct 24;9(11):246. doi: 10.3390/metabo9110246 (PMC6918199; doi:10.3390/metabo9110246)
Supplement: Supplementary file 1 [file metabolites-09-00246-s001.zip]

Archive with 2 entries (2 files):
- Supplemental Datasheet.xlsx
- Supplementary Materials.pdf
