# Supplementary material for: Subnormothermic Machine Perfusion of Steatotic Livers Results in Increased Energy Charge at the Cost of Anti-Oxidant Capacity Compared to Normothermic Perfusion
Source: Metabolites. 2019 Oct 24;9(11):246. doi: 10.3390/metabo9110246 (PMC6918199; doi:10.3390/metabo9110246)
Supplement: Supplementary file 1 [file metabolites-09-00246-s001.zip › Supplemental Datasheet.xlsx]

## Sheet: Pathway Heat Map
				Fatty SNMP			Fatty NMP			X
Pathway Sort Order	Super Pathway	Sub Pathway	Biochemical Name	SNMP T60:0 T0	SNMP T120:0	SNMP T180:0	NMP T60:0	NMP T120:0	NMP T180:0		NMP T0	NMP T60	NMP T120	NMP T180	SNMP T0	SNMP T120	SNMP T60	SNMP T180	SNMP T60 / SNMP T0		SNMP T120 / SNMP T0		SNMP T180 / SNMP T0		NMP T60 / NMP T0		NMP T120 / NMP T0		NMP T180 / NMP T0
										X									p-value	q-value	p-value	q-value	p-value	q-value	p-value	q-value	p-value	q-value	p-value	q-value
1	Amino Acid	Glycine, Serine and Threonine Metabolism	glycine	0.97	1.02	1.04	0.78	0.81	0.79		1.2122	0.9399	0.9834	0.9578	0.8962	0.9165	0.8649	0.9313	0.903	1	0.8001	0.5165	0.6708	1	0.0792	0.2028	0.1349	0.4032	0.0835	0.1954
2			N-acetylglycine	0.68	1.13	1.47	1.42	2.09	2.26		0.6981	0.9904	1.4596	1.5794	0.8925	1.0103	0.6085	1.3133	0.2694	0.7693	0.3426	0.3047	0.0443	0.1898	0.1478	0.2929	0.0155	0.0962	0.0047	0.0265
4			sarcosine	0.44	0.38	0.37	0.74	0.67	0.46		2.2418	1.6617	1.4912	1.0225	1.6878	0.6351	0.7464	0.62	0.5629	0.9648	0.9931	0.575	0.9369	1	0.7131	0.6245	0.5913	0.9247	0.0774	0.1856
5			dimethylglycine	0.91	1.17	1	0.63	0.64	0.54		2.405	1.5266	1.5328	1.2969	0.9088	1.0629	0.8235	0.913	0.9493	1	0.2877	0.2719	0.6187	0.9897	0.1631	0.3118	0.1325	0.4009	0.0272	0.0902
6			betaine	1.1	1.45	1.74	0.96	1.45	1.75		1.1067	1.0622	1.6063	1.9334	0.6994	1.0116	0.7665	1.2143	0.3105	0.8167	0.0204	0.0579	0.0023	0.0186	0.92	0.7029	0.0528	0.2222	0.0052	0.0281
7			betaine aldehyde	2.95	4.83	4.97	1.4	1.33	1.34		0.6568	0.9206	0.8747	0.8779	0.2952	1.4252	0.8701	1.4667	0.0016	0.0322	2.5286e-05	0.0005	2.713e-05	0.0006	0.2783	0.4145	0.2811	0.622	0.218	0.3639
9			serine	0.94	1.08	1.17	0.91	0.76	0.72		1.203	1.0935	0.9128	0.8641	0.8382	0.9011	0.7905	0.9845	0.6106	0.968	0.623	0.4421	0.2241	0.5769	0.5167	0.5566	0.0407	0.1933	0.0137	0.0559
10			N-acetylserine	1.89	2.41	2.59	1.49	1.65	1.74		0.5716	0.849	0.9407	0.9965	0.5992	1.4463	1.1295	1.5545	4.1741e-08	1.4426e-05	7.4914e-11	3.7215e-08	1.4676e-11	1.268e-08	6.7153e-05	0.0019	3.404e-06	0.0003	7.9141e-07	5.9898e-05
13			beta-hydroxypyruvate	1	1.95	1.8	4.13	6.44	6.3		0.2022	0.8358	1.3016	1.2736	0.2022	0.3933	0.2022	0.3646	1	1	0.2724	0.2627	0.3156	0.711	0.0084	0.0471	0.0001	0.0039	0.0001	0.0026
14			3-phosphoserine	1.46	3.02	3.16	1.63	2.85	3.86		0.3941	0.6426	1.1223	1.5224	0.5017	1.5143	0.7305	1.586	0.3817	0.8793	0.0165	0.0505	0.0147	0.0814	0.2448	0.3951	0.0311	0.1586	0.0061	0.0313
16			threonine	0.89	0.96	1.05	0.86	0.85	0.74		1.2529	1.0784	1.0706	0.929	0.9257	0.8921	0.8197	0.9749	0.4356	0.8929	0.8902	0.549	0.3351	0.7317	0.1931	0.3406	0.2037	0.5117	0.0128	0.0526
17			N-acetylthreonine	0.75	0.81	0.96	0.77	0.87	0.92		1.3941	1.07	1.2179	1.2819	0.9708	0.7912	0.7267	0.9345	0.0225	0.1759	0.0728	0.1317	0.6501	0.9981	0.0197	0.0823	0.2695	0.6056	0.4769	0.5393
28		Alanine and Aspartate Metabolism	alanine	1.13	1.15	1.06	1.1	1	0.71		1.2451	1.3667	1.2424	0.8789	0.8189	0.9424	0.922	0.8713	0.2398	0.7425	0.1733	0.2	0.6729	1	0.4104	0.5043	0.9972	1	0.003	0.0194
30			N-acetylalanine	0.76	0.68	0.72	0.79	0.81	0.82		1.2927	1.0261	1.042	1.0561	1.0761	0.7352	0.8141	0.775	0.1435	0.5963	0.0525	0.1087	0.0943	0.3305	0.2813	0.4178	0.3202	0.6691	0.3247	0.4438
34			aspartate	1.05	1.32	1.33	0.72	0.89	0.75		1.4628	1.0585	1.309	1.0954	0.6502	0.8615	0.6806	0.867	0.7737	1	0.1571	0.1918	0.1167	0.3792	0.054	0.1573	0.4357	0.7866	0.0632	0.1613
35			N-acetylaspartate (NAA)	0.86	0.89	0.95	0.9	0.82	0.79		1.2073	1.0876	0.9869	0.9541	0.8443	0.7501	0.7269	0.7989	0.0993	0.4639	0.1336	0.1781	0.1623	0.4702	0.2415	0.392	0.0386	0.1857	0.021	0.0765
38			asparagine	0.82	0.92	1.05	0.85	0.85	0.75		1.2612	1.0752	1.0658	0.9471	0.9673	0.8947	0.7972	1.019	0.21	0.7089	0.6612	0.46	0.6448	0.9944	0.2866	0.421	0.244	0.5704	0.0429	0.1243
39			N-acetylasparagine	1.81	4.93	7.12	2.38	3.91	3.14		0.9604	2.2885	3.7562	3.0156	0.6355	3.1306	1.1533	4.5266	0.1367	0.5763	0.0006	0.0043	3.9731e-05	0.0008	0.066	0.1851	0.0093	0.0706	0.0297	0.096
40		Glutamate Metabolism	glutamate	0.85	0.9	1.15	0.76	0.91	0.89		1.2446	0.947	1.1309	1.1057	0.7984	0.7182	0.6788	0.9179	0.1962	0.6856	0.2805	0.2685	0.2949	0.6874	0.0352	0.1178	0.4766	0.8285	0.3731	0.4733
41			glutamine	1.13	1.23	1.29	0.81	0.98	0.93		1.4092	1.1396	1.3752	1.3089	0.7512	0.9253	0.8459	0.9702	0.4561	0.9117	0.2211	0.2288	0.1477	0.4437	0.2443	0.3948	0.9604	1	0.7713	0.6688
42			N-acetylglutamate	1.7	2.12	2.21	1.51	2.07	2.27		0.7635	1.1495	1.5795	1.7326	1.071	2.2727	1.8253	2.3719	0.0036	0.0562	0.0001	0.0012	4.6e-05	0.0009	0.0086	0.0473	7.4706e-05	0.003	0.0001	0.0023
43			N-acetylglutamine	1.27	2.42	2.39	1.91	2.54	2.22		0.8744	1.6723	2.2223	1.9392	0.8205	1.9897	1.0424	1.9631	0.423	0.8929	0.0038	0.0171	0.0027	0.0216	0.0229	0.0908	0.0034	0.036	0.0099	0.0438
47			gamma-carboxyglutamate	1.06	1.13	1.16	0.74	0.75	0.73		1.2594	0.9359	0.9394	0.9197	0.7341	0.8277	0.7816	0.853	0.4722	0.9167	0.1957	0.2118	0.1452	0.4377	0.0038	0.0284	0.0052	0.0459	0.0024	0.0168
48			glutamate, gamma-methyl ester	0.41	0.38	0.41	0.46	0.55	0.6		2.3071	1.0562	1.2583	1.3762	1.4765	0.5593	0.6093	0.6112	0.0004	0.0162	0.0002	0.0019	0.0005	0.0054	0.0008	0.0106	0.0033	0.0359	0.0075	0.036
49			pyroglutamine*	0.78	0.72	0.7	0.61	0.61	0.67		1.6327	0.9891	1.0011	1.0871	0.4474	0.3224	0.351	0.3115	0.0202	0.167	0.0021	0.0114	0.0009	0.0087	1.3968e-05	0.0007	6.8312e-06	0.0005	5.1506e-05	0.0014
50			N-acetyl-aspartyl-glutamate (NAAG)	0.99	1.05	1.13	0.73	0.67	0.57		1.2708	0.9257	0.8523	0.7257	0.8205	0.8652	0.8132	0.9311	0.9589	1	0.7592	0.4999	0.3309	0.7273	0.0035	0.0274	0.0275	0.1431	0.0003	0.0038
51			beta-citrylglutamate	1.53	1.86	2.01	0.71	0.78	0.8		1.4484	1.0333	1.1236	1.1563	0.4778	0.8873	0.7308	0.9596	0.0046	0.0664	0.0002	0.0018	3.9649e-05	0.0008	0.0439	0.137	0.1752	0.4686	0.1025	0.2234
53			carboxyethyl-GABA	0.93	0.49	0.6	0.69	0.63	0.78		2.1859	1.4997	1.3813	1.7145	0.7789	0.3821	0.7209	0.4636	0.8461	1	0.0152	0.0479	0.0645	0.2575	0.0706	0.1923	0.139	0.4113	0.1439	0.2818
54			N-methyl-GABA	0.78	0.97	1.34	0.7	0.9	0.64		0.8508	0.5925	0.7682	0.5403	1.4871	1.4441	1.1606	1.9859	0.0789	0.4035	0.5687	0.4195	0.235	0.591	0.1965	0.3438	0.9957	1	0.2099	0.3561
57			S-1-pyrroline-5-carboxylate	4.65	8.02	7.8	3.1	3.06	3.8		0.4018	1.2474	1.2287	1.5279	0.1001	0.8028	0.4652	0.7807	0.0003	0.012	6.9289e-06	0.0002	8.7002e-06	0.0003	0.0046	0.031	0.0132	0.0863	0.0028	0.0186
59			propionylglutamine	1	0.7	0.7	0.83	0.61	0.44		0.941	0.7799	0.5696	0.414	1.6411	1.1566	1.6489	1.1455	0.8169	1	0.2886	0.2719	0.2615	0.6324	0.2286	0.3803	0.0069	0.0561	0.0008	0.0076
61			succinylglutamine	0.92	0.99	1.02	0.78	0.77	0.72		1.5297	1.1857	1.1758	1.1083	0.7978	0.7898	0.7359	0.8136	0.2737	0.7753	0.7979	0.5157	0.6837	1	0.0544	0.158	0.0511	0.2182	0.0187	0.0707
62		Histidine Metabolism	histidine	0.92	0.99	1.05	1	1.07	0.95		1.0804	1.0819	1.152	1.0231	0.9702	0.962	0.8935	1.0152	0.6788	0.9901	0.9887	0.575	0.7684	1	0.9635	0.7126	0.9167	1	0.4369	0.5176
63			1-methylhistidine	0.81	0.87	0.88	0.47	0.63	0.6		2.6636	1.2639	1.6653	1.5854	0.6462	0.5631	0.5228	0.5704	0.1819	0.6588	0.5376	0.4043	0.5824	0.974	0.0051	0.0335	0.042	0.1934	0.0235	0.0811
64			3-methylhistidine	0.8	0.65	0.96	0.76	1.12	1.26		2.1588	1.6386	2.4078	2.7233	0.1485	0.0971	0.1192	0.1427	0.721	0.9928	0.432	0.3521	0.9522	1	0.5128	0.5549	0.8681	1	0.9028	0.7149
65			N-acetylhistidine	0.78	1.11	1.23	0.82	1.2	1.38		1.8468	1.5058	2.2164	2.5511	1.0716	1.1897	0.838	1.319	0.6376	0.9729	0.4256	0.3477	0.1371	0.4245	0.2492	0.398	0.3006	0.6445	0.1664	0.3057
67			N-acetyl-1-methylhistidine*	0.84	0.79	0.67	0.65	0.61	0.6		7.1028	4.6101	4.3193	4.2869	0.7682	0.6088	0.6422	0.5121	0.0328	0.2253	0.1209	0.1713	0.0184	0.0955	0.0001	0.003	0.0001	0.0039	0.0003	0.0038
68			hydantoin-5-propionic acid	0.79	0.69	0.78	0.42	0.54	0.58		2.3975	0.9968	1.293	1.3978	0.8668	0.6024	0.6858	0.6786	0.109	0.4981	0.0076	0.0285	0.0541	0.2238	6.0162e-05	0.0018	0.004	0.0398	0.0139	0.0561
71			imidazole propionate	1.15	1.09	2.25	0.51	1.4	1.44		1.5485	0.7832	2.1648	2.2366	1.648	1.7904	1.8954	3.7134	0.5787	0.9648	0.2963	0.2756	0.1446	0.437	0.0676	0.1879	0.716	1	0.5432	0.5732
72			formiminoglutamate	3.67	9.08	39.54	1.65	4.66	6.1		0.573	0.9445	2.673	3.494	0.1065	0.9673	0.3911	4.2106	0.1229	0.5462	0.0038	0.0171	2.7308e-05	0.0006	0.5583	0.5714	0.0094	0.0707	0.0045	0.0259
73			imidazole lactate	0.87	1	1.12	0.68	0.96	1.21		1.5613	1.0567	1.4949	1.8886	0.8652	0.8684	0.7552	0.9722	0.6763	0.99	0.6303	0.4457	0.1863	0.5183	0.0052	0.034	0.8705	1	0.2331	0.3767
74			carnosine	0.68	0.67	0.66	0.39	0.3	0.24		3.4817	1.3685	1.0618	0.8287	0.9066	0.6084	0.6209	0.5946	0.4148	0.8929	0.4607	0.3645	0.3317	0.7273	0.0001	0.0031	3.9365e-06	0.0003	2.0288e-07	2.8499e-05
75			histamine	0.78	0.68	0.38	0.7	0.48	0.68		1.887	1.3136	0.9129	1.2752	1.6196	1.1028	1.2688	0.6213	0.0418	0.2614	0.0328	0.0812	0.0114	0.0664	0.2887	0.4219	0.199	0.505	0.3622	0.4667
76			1-methylhistamine	0.57	0.29	0.47	0.52	0.5	0.39		2.6208	1.3533	1.3069	1.0277	1.1005	0.3206	0.6226	0.5177	0.0637	0.3442	0.003	0.0145	0.0233	0.1161	0.195	0.3424	0.1564	0.441	0.049	0.1362
77			1-methylimidazoleacetate	4.11	7.48	9.19	1.97	3.16	3.16		0.726	1.4319	2.2946	2.2908	0.1909	1.4282	0.7837	1.7535	0.0003	0.0143	2.7259e-05	0.0005	1.6224e-05	0.0005	0.1285	0.2724	0.0453	0.2032	0.0134	0.0548
78			4-imidazoleacetate	2.09	4.63	5.13	2.17	2.93	3.1		0.3159	0.6855	0.9269	0.9784	0.1994	0.9224	0.4165	1.0224	0.4303	0.8929	0.1609	0.1931	0.1407	0.4303	0.1815	0.3307	0.075	0.2828	0.061	0.1583
84		Lysine Metabolism	lysine	0.91	0.92	1.02	0.83	0.75	0.72		1.1883	0.9892	0.8967	0.8615	0.9368	0.8631	0.8563	0.9593	0.3667	0.8649	0.4333	0.3524	0.7918	1	0.0696	0.1908	0.0068	0.0559	0.0022	0.0157
85			N2-acetyllysine	0.72	0.43	0.41	0.44	0.42	0.51		4.2586	1.8873	1.7896	2.1751	0.8365	0.3599	0.6029	0.3396	0.4362	0.8929	0.0107	0.036	0.0083	0.0522	0.0097	0.0509	0.011	0.0769	0.0269	0.09
86			N6-acetyllysine	0.6	0.43	0.43	0.94	0.8	0.84		1.2515	1.1811	0.9965	1.0532	1.2732	0.5513	0.7666	0.5518	0.021	0.1701	0.0004	0.0031	0.0006	0.006	0.6973	0.619	0.1676	0.4606	0.1608	0.2995
91			N6,N6,N6-trimethyllysine	0.9	0.83	0.93	0.76	0.9	0.9		1.2065	0.9154	1.0876	1.0898	0.9029	0.7461	0.8146	0.8423	0.4054	0.8929	0.1272	0.1752	0.5724	0.9677	0.073	0.1933	0.5685	0.9096	0.5683	0.5839
92			5-hydroxylysine	1.13	1.21	1.42	0.76	0.81	0.8		1.4402	1.101	1.1722	1.1465	0.76	0.9218	0.861	1.0785	0.4404	0.8929	0.1994	0.2138	0.0275	0.133	0.1166	0.2587	0.2969	0.64	0.2162	0.362
93			5-(galactosylhydroxy)-L-lysine	0.84	0.86	0.89	0.72	0.71	0.71		1.4929	1.0813	1.0569	1.064	1.198	1.0267	1.008	1.0673	0.0911	0.4382	0.1559	0.1917	0.3201	0.7156	0.01	0.0513	0.0063	0.0532	0.0064	0.0325
94			saccharopine	0.24	0.14	0.18	0.58	0.43	0.27		2.7083	1.5757	1.1749	0.7185	4.261	0.615	1.0213	0.7503	0.0058	0.0745	0.0005	0.0036	0.0014	0.0124	0.3824	0.4874	0.1196	0.3785	0.0101	0.0443
95			2-aminoadipate	0.75	0.58	0.7	0.88	1.26	1.08		1.528	1.3417	1.9309	1.6457	0.6664	0.3849	0.5019	0.465	0.5229	0.9491	0.1408	0.1827	0.4279	0.8356	0.9655	0.7126	0.1674	0.4606	0.3873	0.4847
99			glutarylcarnitine (C5-DC)	0.65	0.74	0.76	0.5	0.55	0.56		2.5487	1.2857	1.4092	1.4228	1.5286	1.1386	0.9929	1.1622	0.2456	0.7447	0.3817	0.3241	0.4768	0.8844	0.0014	0.0163	0.0032	0.0348	0.0024	0.0166
103			pipecolate	0.99	1.54	2.21	1.18	1.76	1.7		0.9874	1.1672	1.7415	1.6831	0.6468	0.9969	0.6414	1.4274	0.4076	0.8929	0.0055	0.0224	4.5787e-05	0.0009	0.4047	0.5003	0.0149	0.0946	0.0174	0.0668
106			N-acetyl-cadaverine	0.91	0.62	0.72	0.43	0.29	0.24		1.0723	0.4573	0.3149	0.2587	0.5459	0.3388	0.4988	0.3956	0.8869	1	0.4013	0.3359	0.5897	0.9745	0.1762	0.3251	0.0444	0.2005	0.0145	0.0574
107			5-aminovalerate	0.82	1.43	1.52	0.56	0.3	0.42		1.4665	0.8251	0.4372	0.6124	0.4459	0.6364	0.3659	0.6782	0.8313	1	0.3303	0.2975	0.6883	1	0.1768	0.3251	0.0034	0.0364	0.0308	0.0984
108			N-trimethyl 5-aminovalerate	1.04	1.58	2.21	0.74	0.87	1.17		1.004	0.7396	0.8737	1.1741	0.7837	1.2415	0.8146	1.7312	0.9377	1	0.3477	0.3066	0.1545	0.4549	0.4505	0.5222	0.6556	0.9696	0.903	0.7149
109		Phenylalanine Metabolism	phenylalanine	0.67	0.6	0.65	0.75	0.68	0.66		1.527	1.139	1.0398	1.0041	1.2258	0.7392	0.826	0.7972	0.0016	0.0323	0.0002	0.0016	0.0009	0.0087	0.01	0.0513	0.0011	0.0175	0.0005	0.0054
110			N-acetylphenylalanine	0.28	0.27	0.23	1.62	1.5	1.44		2.5654	4.1486	3.8504	3.7013	1.6908	0.4616	0.4698	0.3823	9.5398e-05	0.0056	0.0002	0.0019	3.6439e-05	0.0008	0.1568	0.3041	0.555	0.8955	0.9267	0.725
125		Tyrosine Metabolism	tyrosine	0.68	0.63	0.67	0.63	0.64	0.54		1.6323	1.0236	1.0382	0.8783	1.1306	0.7143	0.7691	0.7588	0.0052	0.0697	0.0017	0.0094	0.0072	0.0463	0.0023	0.0218	0.0022	0.0271	0.0001	0.0024
126			N-acetyltyrosine	0.43	0.29	0.22	1.53	1.47	1.19		2.717	4.1484	3.9923	3.2318	1.9404	0.5695	0.8367	0.4219	0.005	0.0681	0.0007	0.0049	0.0001	0.0019	0.4322	0.5162	0.9008	1	0.5499	0.5765
133			4-hydroxyphenylpyruvate	0.4	0.76	0.96	2.01	1.89	1.65		0.7628	1.5343	1.4442	1.2557	0.971	0.7405	0.3932	0.9323	0.0413	0.2604	0.5399	0.4049	0.7249	1	0.242	0.392	0.309	0.6559	0.7951	0.6792
136			3-(4-hydroxyphenyl)lactate	1.17	1.28	1.37	0.61	0.6	0.55		1.2603	0.7673	0.7499	0.6948	1.6077	2.0606	1.8879	2.2048	0.4258	0.8929	0.4359	0.3524	0.4344	0.8376	0.2904	0.4219	0.1364	0.4052	0.0385	0.1145
140			phenol sulfate	4.08	5.25	6.52	1.98	1.97	2.03		0.4286	0.8479	0.8449	0.8702	0.246	1.2925	1.0038	1.605	0.0032	0.051	0.0009	0.0059	0.0002	0.003	0.0877	0.2195	0.0959	0.3307	0.0808	0.1923
153			3-methoxytyrosine	0.83	0.66	0.67	0.71	0.62	0.64		1.1792	0.8395	0.7341	0.7494	1.0014	0.6579	0.8275	0.6734	0.5889	0.9648	0.1891	0.2103	0.2199	0.5706	0.104	0.2419	0.0258	0.1363	0.0377	0.1131
170			2-hydroxyphenylacetate	0.69	0.85	1.03	1.21	2.17	2.23		0.5287	0.6416	1.1475	1.1768	0.9341	0.7974	0.6486	0.965	0.4312	0.8929	0.7058	0.48	0.949	1	0.5267	0.5592	0.0231	0.1256	0.0186	0.0706
174			dopamine 3-O-sulfate	2	2.67	2.72	0.95	0.92	0.89		1.0447	0.9939	0.9613	0.9287	0.5158	1.3752	1.0324	1.4008	0.0302	0.212	0.008	0.0295	0.0055	0.0372	0.8445	0.677	0.6554	0.9696	0.6892	0.6356
175			p-cresol-glucuronide*	1.18	1.02	1.09	0.63	0.84	0.9		1.4308	0.8988	1.2004	1.2854	0.4331	0.441	0.5103	0.4716	0.6314	0.9719	0.9031	0.5549	0.9132	1	0.9699	0.7126	0.512	0.8635	0.3437	0.453
193			thyroxine	0.98	1.2	1.2	1.29	1.4	1.25		0.8612	1.1103	1.2099	1.0789	0.731	0.8782	0.7132	0.8804	0.9584	1	0.4867	0.3786	0.4637	0.87	0.1419	0.2874	0.084	0.305	0.2054	0.3524
197		Tryptophan Metabolism	tryptophan	0.51	0.41	0.47	0.85	0.83	0.74		1.4672	1.2515	1.2157	1.0809	0.905	0.3751	0.4614	0.423	9.7453e-05	0.0056	2.9474e-06	9.4464e-05	2.2181e-05	0.0006	0.3828	0.4874	0.2177	0.5369	0.0482	0.1347
198			N-acetyltryptophan	0.5	0.5	0.5	89.35	74.1	68.81		0.0162	1.4474	1.2004	1.1148	0.0008	0.0004	0.0004	0.0004	0.1751	0.6507	0.1751	0.2014	0.1751	0.4936	5.11e-13	3.1489e-10	1.243e-12	1.0742e-09	1.542e-12	9.7472e-10
204			C-glycosyltryptophan	1	1.07	1.2	0.77	0.76	0.78		1.4751	1.1337	1.1275	1.1539	0.7108	0.7639	0.7133	0.8547	0.9834	1	0.4007	0.3359	0.0386	0.1693	0.0041	0.0293	0.0032	0.0348	0.005	0.0272
206			tryptophan betaine	0.77	0.81	0.75	0.63	0.74	0.7		0.6393	0.4012	0.4716	0.4471	1.3302	1.074	1.0246	0.9947	0.5974	0.9661	0.6721	0.4634	0.4853	0.8938	0.191	0.3388	0.3326	0.6851	0.2174	0.3635
208			kynurenine	0.36	0.19	0.18	2.38	2.65	2.12		1.3536	3.2151	3.5929	2.8638	2.9919	0.5588	1.0849	0.5244	0.0343	0.2335	0.0018	0.0099	0.0013	0.012	0.0932	0.2253	0.2536	0.582	0.3329	0.4477
210			N-acetylkynurenine (2)	1.18	0.78	0.59	15.7	11.44	12.13		0.3752	5.8888	4.2934	4.5514	0.2674	0.208	0.3155	0.1583	0.94	1	0.4659	0.3664	0.1475	0.4437	2.3934e-09	9.8232e-07	1.5601e-07	4.493e-05	3.0954e-07	3.5576e-05
212			kynurenate	3.38	6.53	9.56	14.37	20.25	25.97		0.27	3.8792	5.4665	7.0118	0.1559	1.0188	0.5277	1.4906	0.0003	0.014	3.2014e-06	9.8908e-05	2.8436e-07	2.4569e-05	7.544e-08	1.8578e-05	1.1386e-08	3.9348e-06	2.6167e-09	6.6164e-07
214			N-formylanthranilic acid	0.85	0.96	0.99	2.5	1.98	1.47		0.6112	1.5264	1.2097	0.8981	1.3195	1.2694	1.1179	1.3069	0.594	0.9658	0.9272	0.5659	0.8917	1	0.064	0.1806	0.1368	0.4056	0.4166	0.5099
220			picolinate	2.84	2.35	2.4	3.5	2.58	3.35		0.5897	2.0618	1.5231	1.9726	0.5999	1.4109	1.7047	1.4376	0.0014	0.0293	0.0046	0.02	0.0041	0.0296	0.0001	0.0031	0.0114	0.0791	0.0005	0.0056
228			indolelactate	1.38	2.03	2.17	4.25	6.42	5.17		0.2401	1.0206	1.5414	1.2408	0.1868	0.3791	0.257	0.406	0.5641	0.9648	0.2821	0.269	0.2539	0.6233	0.0132	0.0615	0.0003	0.0074	0.0007	0.0064
236			indole-3-carboxylic acid	1.12	1.45	1.63	1.29	0.94	1.2		0.7664	0.9887	0.7188	0.9211	0.6392	0.93	0.7137	1.0412	0.8006	1	0.4544	0.3615	0.2946	0.6874	0.7245	0.6277	0.8157	1	0.6263	0.6113
241			3-indoxyl sulfate	1.3	1.36	1.01	1.15	0.96	0.93		2.0085	2.3141	1.9237	1.8721	0.3409	0.4626	0.442	0.3437	0.6945	0.9907	0.4476	0.3583	0.9897	1	0.5322	0.5597	0.8097	1	0.9343	0.7274
244		Leucine, Isoleucine and Valine Metabolism	leucine	0.81	0.8	0.89	0.84	0.79	0.76		1.2587	1.0608	0.9963	0.9508	0.9846	0.7901	0.7941	0.8755	0.0056	0.0737	0.0049	0.0208	0.1148	0.3752	0.0141	0.0645	0.0021	0.0263	0.0004	0.0051
247			4-methyl-2-oxopentanoate	1.97	2.91	4.37	1.58	1.44	1.48		0.8272	1.3081	1.1915	1.2207	0.6533	1.9011	1.2839	2.8524	0.1108	0.5026	0.0083	0.0303	0.0016	0.014	0.5273	0.5592	0.6761	0.9793	0.5093	0.5594
252			isovaleryl/2-methylbutyryl CoA	1	2.3	2.47	1.64	1.96	2.38		0.2968	0.4854	0.5829	0.705	0.2968	0.6827	0.2968	0.7339	1	1	0.185	0.2075	0.0789	0.2958	0.3687	0.4803	0.2548	0.5839	0.1733	0.3131
254			isovalerylglycine	0.79	3.67	4.27	3.05	2.52	3.28		0.4794	1.4626	1.2078	1.5709	0.4121	1.513	0.3276	1.759	0.6027	0.968	0.0166	0.0505	0.0016	0.0136	0.0259	0.098	0.0263	0.1385	0.009	0.0417
255			isovalerylcarnitine (C5)	12.53	45.01	41.33	34.66	23.18	23.31		0.082	2.8425	1.9007	1.9116	0.0399	1.7959	0.5001	1.6491	0.0004	0.0153	3.379e-07	2.5824e-05	2.0954e-07	2.0116e-05	5.7542e-07	7.2106e-05	3.6402e-06	0.0003	2.8035e-05	0.0009
262			beta-hydroxyisovalerate	2.02	3.82	5.74	2.6	2.49	2.99		0.4163	1.0842	1.0352	1.2448	0.2829	1.0806	0.5728	1.6239	0.0039	0.0598	3.2851e-06	9.8908e-05	4.0484e-08	5.3812e-06	0.0006	0.0081	0.0005	0.0099	5.4427e-05	0.0014
265			3-methylglutaconate	0.95	1.2	1.86	1.41	3.25	3.96		0.9752	1.3781	3.1658	3.8572	0.3223	0.3868	0.3059	0.599	0.9039	1	0.7091	0.4812	0.2138	0.5631	0.5341	0.5597	0.0041	0.0399	0.0006	0.0058
269			3-methylglutarylcarnitine (2)	0.9	0.78	0.82	0.47	0.45	0.42		2.1803	1.0162	0.992	0.9161	0.8113	0.6363	0.7338	0.665	0.6478	0.9784	0.2963	0.2756	0.5197	0.9294	0.0226	0.0904	0.0214	0.1198	0.0108	0.0466
278			isoleucine	1.05	1.07	1.17	0.92	0.87	0.81		1.1574	1.0617	1.0097	0.9374	0.85	0.9067	0.8904	0.9981	0.4405	0.8929	0.282	0.269	0.0156	0.0846	0.1636	0.3123	0.0354	0.1748	0.003	0.0198
281			3-methyl-2-oxovalerate	3.11	4.49	5.97	2.23	1.83	2		0.6221	1.3866	1.1383	1.2414	0.5382	2.4165	1.6727	3.2135	0.026	0.1944	0.0019	0.0105	0.0006	0.006	0.1321	0.2759	0.4619	0.8144	0.1884	0.3283
282			alpha-hydroxyisovalerate	0.79	0.84	1.04	0.65	0.57	0.55		1.5756	1.0246	0.8963	0.8629	1.5142	1.2741	1.1936	1.5679	0.2329	0.7383	0.3964	0.3334	0.8715	1	0.039	0.1268	0.0119	0.0809	0.0075	0.036
284			2-methylbutyrylcarnitine (C5)	0.37	1.16	1.8	1.01	0.87	0.78		1.4674	1.4774	1.2727	1.1482	0.4957	0.5768	0.1811	0.8914	0.028	0.2024	0.3441	0.3056	0.2851	0.6721	0.9831	0.7126	0.8213	1	0.6343	0.6161
285			2-methylbutyrylglycine	0.33	1.31	1.7	1.84	1.87	1.57		0.5457	1.003	1.0187	0.8546	0.7456	0.98	0.2478	1.2638	0.2377	0.7425	0.8349	0.5294	0.3375	0.7317	0.3632	0.4799	0.2418	0.57	0.345	0.4539
286			tiglylcarnitine (C5:1-DC)	0.71	1.02	1.23	1.01	0.67	0.67		1.5444	1.5584	1.0285	1.0284	0.7706	0.7823	0.5476	0.9489	0.1887	0.6789	0.9556	0.575	0.5204	0.9294	0.5927	0.5811	0.127	0.3903	0.0915	0.2085
290			butyryl/isobutyryl CoA	1	1.75	1.7	2.4	2.09	2.4		0.3638	0.8745	0.7619	0.8729	0.3638	0.635	0.3638	0.6181	1	1	0.2927	0.2736	0.2017	0.5449	0.0522	0.1534	0.1336	0.4016	0.1441	0.2818
292			methylsuccinate	0.75	1.21	1.37	0.77	0.84	0.68		1.8614	1.4358	1.5561	1.2595	0.5999	0.7232	0.4473	0.8235	0.1843	0.6661	0.4934	0.3815	0.1894	0.5228	0.2356	0.3878	0.4764	0.8285	0.0941	0.2123
298			valine	0.93	0.94	1.06	0.87	0.89	0.91		1.1858	1.0272	1.0556	1.0819	0.8046	0.7572	0.745	0.8564	0.428	0.8929	0.5273	0.3978	0.4794	0.887	0.1183	0.26	0.2284	0.5575	0.348	0.4568
301			3-methyl-2-oxobutyrate	1.94	3.24	4.3	1.64	1.38	1.28		0.9401	1.5418	1.2977	1.2039	0.8832	2.8659	1.7139	3.7947	0.158	0.6202	0.007	0.027	0.0026	0.0206	0.5477	0.5667	0.7385	1	0.9303	0.7256
302			2-hydroxy-3-methylvalerate	0.74	1.16	1.89	1.06	1.12	0.98		0.434	0.4581	0.4852	0.4246	0.5739	0.6663	0.4246	1.0872	0.2421	0.7425	0.4611	0.3645	0.0097	0.0588	0.8069	0.6637	0.6309	0.9564	0.9157	0.7209
304			isobutyrylcarnitine (C4)	3.19	9.77	9.13	5.62	5.16	4.41		0.3942	2.2145	2.0322	1.7393	0.1715	1.6756	0.5468	1.5658	0.0033	0.0521	6.1858e-07	3.6152e-05	4.8558e-07	3.4962e-05	3.6725e-05	0.0013	0.0001	0.0038	0.0006	0.0058
305			isobutyrylglycine	0.68	1.45	1.61	2.22	2.62	3.12		0.3317	0.7375	0.8699	1.0352	0.5552	0.8028	0.3778	0.8963	0.5811	0.9648	0.4153	0.3427	0.3092	0.7014	0.266	0.4063	0.1475	0.4281	0.0724	0.1764
306			3-hydroxyisobutyrate	0.49	1.21	2.08	2.13	0.88	3.7		0.5518	1.178	0.4863	2.0423	0.5071	0.6117	0.2478	1.0535	0.4313	0.8929	0.7413	0.4927	0.3293	0.7249	0.2761	0.4139	0.9216	1	0.0225	0.0792
310		Methionine, Cysteine, SAM and Taurine Metabolism	methionine	0.68	0.64	0.65	0.71	0.63	0.59		1.6042	1.1397	1.008	0.9472	1.1146	0.7098	0.7588	0.7258	0.0093	0.0994	0.0029	0.0144	0.0047	0.0331	0.0132	0.0615	0.0011	0.0178	0.0003	0.0041
311			N-acetylmethionine	1.36	1.08	1.03	1.58	1.1	1.17		1.0279	1.6206	1.1338	1.2012	0.7395	0.8007	1.0047	0.7602	0.2472	0.7455	0.7809	0.5091	0.981	1	0.0732	0.1933	0.541	0.8887	0.4242	0.5146
312			N-formylmethionine	2.75	2.73	2.44	2.94	2.51	2.12		0.3626	1.0678	0.9086	0.7689	0.4914	1.3437	1.3502	1.1979	0.0015	0.0306	0.0015	0.009	0.0044	0.0315	0.0032	0.0261	0.0077	0.0607	0.0259	0.0877
314			methionine sulfone	0.59	0.75	0.73	0.65	0.87	0.97		1.205	0.7776	1.0459	1.1634	1.0295	0.7689	0.6073	0.7551	0.18	0.6574	0.4735	0.371	0.4463	0.8512	0.0198	0.0823	0.3656	0.718	0.522	0.5667
315			methionine sulfoxide	0.94	0.97	1	1.37	1.08	1.09		1.0129	1.3865	1.0943	1.1081	0.9778	0.9495	0.9213	0.9776	0.6011	0.968	0.9456	0.5746	0.9109	1	0.0399	0.1287	0.5141	0.8641	0.4315	0.5169
321			S-adenosylhomocysteine (SAH)	0.79	0.87	0.92	0.63	0.62	0.58		1.8668	1.1668	1.1638	1.0879	0.8908	0.7759	0.7015	0.8228	0.178	0.6554	0.4188	0.3437	0.6203	0.9897	0.015	0.0665	0.0119	0.0809	0.0024	0.0165
322			homocysteine	0.74	0.48	0.42	0.6	0.71	0.53		1.7394	1.0359	1.2315	0.9269	1.0276	0.4894	0.7555	0.4357	0.4837	0.9235	0.0948	0.1516	0.0712	0.277	0.6021	0.5836	0.7777	1	0.4035	0.5006
325			cystathionine	1.04	1.61	2.56	1.88	2.53	1.01		0.644	1.2112	1.629	0.6508	0.8353	1.3473	0.8697	2.1421	0.7446	0.9967	0.1045	0.1585	0.0047	0.0331	0.0352	0.1178	0.0124	0.0836	0.8959	0.7132
327			cysteine	0.7	0.5	0.43	0.55	0.71	0.65		1.5747	0.8603	1.118	1.0192	1.3632	0.6835	0.9512	0.5917	0.3073	0.8118	0.0484	0.1033	0.0156	0.0846	0.0947	0.2276	0.2666	0.6013	0.1529	0.2933
328			N-acetylcysteine	0.49	0.46	0.41	1.97	1.94	2.27		1.3733	2.6999	2.6701	3.1139	1.8096	0.8244	0.8797	0.7382	0.0167	0.1501	0.0074	0.0279	0.0033	0.025	0.0131	0.0615	0.0166	0.1003	0.0082	0.0382
329			S-methylcysteine	0.94	1.03	1.08	0.81	0.86	0.84		1.1174	0.9016	0.9616	0.9379	1.1661	1.1984	1.0933	1.2624	0.6791	0.9901	0.8809	0.5463	0.6027	0.9837	0.1481	0.2929	0.1679	0.4606	0.0977	0.2162
330			S-methylcysteine sulfoxide	0.98	1.33	1.73	0.83	1.75	2.11		1.0851	0.9052	1.8949	2.2856	0.6367	0.8448	0.6245	1.1003	0.8648	1	0.1849	0.2075	0.0144	0.0801	0.4017	0.499	0.0342	0.1711	0.0057	0.0301
332			cysteine s-sulfate	1.12	1.53	1.78	1.66	1.67	1.5		0.5739	0.9509	0.9572	0.8611	1.2507	1.9116	1.3988	2.2311	0.2508	0.7524	0.0321	0.0797	0.0064	0.0426	0.0099	0.0513	0.0074	0.0589	0.0142	0.0569
333			cystine	1.74	1.89	2.25	1.23	1.53	1.55		0.6271	0.7741	0.9569	0.9746	0.8093	1.5314	1.4116	1.818	0.0417	0.2614	0.0315	0.0789	0.0055	0.0372	0.2576	0.4025	0.0594	0.2425	0.0251	0.0856
337			cysteine sulfinic acid	1.32	1.01	1.1	0.47	0.52	0.65		1.6461	0.7674	0.8562	1.0766	1.1508	1.1644	1.5246	1.2613	0.159	0.6202	0.7253	0.4875	0.517	0.9267	0.0037	0.028	0.0141	0.0903	0.115	0.2423
338			hypotaurine	1.49	1.64	1.78	0.88	0.93	0.93		1.27	1.1158	1.1854	1.1803	0.5561	0.9127	0.8294	0.9879	0.0143	0.1347	0.0037	0.0169	0.001	0.0098	0.4313	0.5155	0.7142	0.9992	0.6682	0.6273
339			taurine	0.93	0.86	0.87	0.72	0.72	0.74		1.3222	0.9517	0.9467	0.9723	0.8021	0.6934	0.7425	0.7004	0.3519	0.845	0.0568	0.1136	0.0904	0.3244	0.0007	0.0101	0.0006	0.0115	0.0014	0.0115
340			N-acetyltaurine	1.29	1.05	1.24	0.94	0.72	0.75		1.4263	1.3431	1.0298	1.0658	0.584	0.6135	0.7559	0.7224	0.3266	0.8301	0.9746	0.575	0.2171	0.5667	0.8749	0.6874	0.0829	0.303	0.1308	0.2613
344			3-sulfo-L-alanine	0.96	1.03	1.14	0.82	1.19	0.85		1.0385	0.8516	1.2334	0.8792	1.0556	1.0908	1.0093	1.205	0.7053	0.9924	0.9705	0.575	0.6065	0.9837	0.6131	0.587	0.3345	0.6865	0.6394	0.6161
346		Urea cycle; Arginine and Proline Metabolism	arginine	0.29	0.17	0.17	0.46	0.37	0.32		3.4782	1.6154	1.2751	1.1207	3.219	0.5551	0.9418	0.5557	0.0002	0.0093	3.5995e-06	0.0001	3.4807e-06	0.0002	0.006	0.0374	0.0008	0.0145	0.0004	0.0047
347			argininosuccinate	0.44	0.3	0.39	0.43	0.33	0.3		4.7117	2.0381	1.569	1.4103	1.185	0.3582	0.52	0.4662	0.0368	0.2443	0.0063	0.0251	0.0165	0.088	0.0127	0.0601	0.006	0.0516	0.0027	0.0181
348			urea	2.76	4.08	5.75	1.49	2.56	3.57		0.825	1.2294	2.1147	2.9465	0.2336	0.9521	0.6439	1.3442	0.0013	0.0292	3.4074e-05	0.0005	1.8083e-06	9.4691e-05	0.1786	0.3262	0.0036	0.0373	0.0002	0.0031
350			ornithine	0.76	0.76	0.79	0.79	0.76	0.7		1.354	1.0728	1.0301	0.9498	1.1074	0.8433	0.8413	0.8749	0.0163	0.1486	0.019	0.0557	0.0435	0.1878	0.0328	0.1139	0.018	0.1062	0.0033	0.0207
353			2-oxoarginine*	1.15	1.62	1.9	0.73	1.18	1.43		1.6773	1.2316	1.9805	2.3952	0.548	0.8891	0.6307	1.0438	0.8604	1	0.207	0.2191	0.0888	0.3212	0.3476	0.4658	0.7743	1	0.4054	0.5017
354			citrulline	4.22	3.87	4.24	2.86	2.93	2.51		0.3549	1.015	1.0384	0.8921	0.423	1.6375	1.785	1.7925	7.1685e-10	5.7731e-07	2.1255e-09	5.2795e-07	6.4299e-10	2.7777e-07	3.2894e-07	5.5177e-05	3.2408e-07	8.0001e-05	2.845e-06	0.0001
357			proline	1	1.04	1.18	0.97	1.05	0.95		1.0596	1.0227	1.1164	1.0038	0.8189	0.8523	0.8196	0.9679	0.7367	0.9967	0.361	0.3146	0.0176	0.0929	0.7465	0.6374	0.4599	0.8127	0.569	0.5839
360			dimethylarginine (SDMA + ADMA)	0.93	0.86	0.95	0.87	0.82	0.87		1.3353	1.156	1.1014	1.1608	0.788	0.6774	0.7323	0.7483	0.4884	0.9249	0.1881	0.2096	0.6336	0.9897	0.3162	0.438	0.1846	0.4812	0.2883	0.4171
362			N-acetylcitrulline	1.05	2.72	3.62	1.4	3.13	3.61		0.8104	1.1314	2.539	2.9219	0.468	1.2738	0.4902	1.6958	0.9407	1	0.0028	0.0142	0.0002	0.0028	0.0704	0.1921	0.0008	0.0139	0.0003	0.0038
364			N-delta-acetylornithine	0.84	0.83	1.03	1.02	0.97	0.99		0.9787	0.9999	0.9537	0.9642	0.7125	0.5892	0.5974	0.7346	0.4376	0.8929	0.6142	0.4397	0.9882	1	0.9935	0.7126	0.879	1	0.5045	0.5575
368			trans-4-hydroxyproline	0.68	0.62	0.64	0.6	0.63	0.45		1.9022	1.1494	1.1918	0.8553	0.8784	0.5471	0.5934	0.5578	0.0054	0.0716	0.0004	0.0036	0.0008	0.0081	0.0007	0.0096	0.0008	0.014	8.0543e-07	5.9898e-05
373			N-methylproline	1	1	1	1	2.24	2.32		0.0487	0.0487	0.109	0.1128	0.0487	0.0487	0.0487	0.0487	1	1	1	0.575	1	1	1	0.7126	0.1817	0.4792	0.169	0.3079
375			N-monomethylarginine	1.02	0.94	0.99	0.88	0.8	0.81		1.2026	1.0616	0.9607	0.9791	0.906	0.848	0.9268	0.8978	0.6777	0.99	0.7939	0.5145	0.8203	1	0.3031	0.4312	0.0657	0.2579	0.0701	0.1724
376			argininate*	0.83	0.85	0.9	0.53	0.69	0.83		1.8775	0.9889	1.2894	1.5536	1.0763	0.9095	0.8897	0.9689	0.4245	0.8929	0.5029	0.3849	0.8106	1	0.0016	0.0177	0.042	0.1934	0.3227	0.4421
379		Creatine Metabolism	guanidinoacetate	3.8	5.41	5.19	1.35	1.04	1.06		0.9137	1.2302	0.9515	0.9729	0.5857	3.1672	2.2247	3.0416	0.0008	0.0228	5.7424e-05	0.0008	0.0002	0.0021	0.2784	0.4145	0.7404	1	0.5831	0.5903
380			creatine	0.81	0.78	0.76	0.64	0.63	0.67		1.396	0.8933	0.8772	0.9336	1.2829	1.0014	1.038	0.9736	0.0777	0.4004	0.0409	0.0937	0.0223	0.1128	0.0002	0.0041	0.0001	0.0038	0.0004	0.0048
381			creatinine	0.82	0.76	0.78	0.58	0.59	0.63		2.1551	1.2404	1.2609	1.3541	1.2279	0.9313	1.0012	0.9634	0.1795	0.657	0.066	0.1244	0.1051	0.3574	0.0003	0.006	0.0005	0.0099	0.002	0.0144
382			creatine phosphate	1.91	1.94	2.29	1.17	1.25	1.74		0.4777	0.5604	0.5971	0.8291	0.8989	1.7457	1.7134	2.0602	0.0918	0.4382	0.0568	0.1136	0.0259	0.1261	0.6848	0.6154	0.5034	0.8578	0.1602	0.2995
387		Polyamine Metabolism	putrescine	0.44	0.4	0.43	0.51	0.52	0.56		2.4835	1.2608	1.2898	1.3824	2.8063	1.1221	1.2394	1.2069	0.0017	0.0327	0.0005	0.0037	0.0009	0.0089	0.0044	0.0304	0.0134	0.0869	0.0353	0.1079
388			spermidine	0.84	1.38	1.53	0.65	0.94	1.67		0.9652	0.6248	0.9098	1.6076	0.7553	1.0389	0.6339	1.1559	0.6918	0.9907	0.4068	0.3385	0.2311	0.5872	0.2893	0.4219	0.8236	1	0.4326	0.5169
390			N('1)-acetylspermidine	0.59	0.67	0.7	0.67	0.84	1.38		1.4238	0.9516	1.1991	1.9584	1.4338	0.9648	0.8426	0.9994	0.0202	0.167	0.0665	0.1251	0.0886	0.3212	0.0119	0.0571	0.5078	0.8635	0.0714	0.1745
393			spermine	1.37	2.63	2.91	1.38	2.51	9.12		0.177	0.244	0.4441	1.6138	0.177	0.4661	0.2419	0.5151	0.6975	0.9907	0.356	0.3114	0.2108	0.5598	0.691	0.6176	0.3737	0.728	0.0994	0.218
395			N1,N12-diacetylspermine	1	1	1	0.78	1.13	4.21		0.6498	0.5077	0.7375	2.7325	0.2332	0.2332	0.2332	0.2332	1	1	1	0.575	1	1	0.7083	0.6211	0.3065	0.6515	3.4558e-06	0.0001
396			5-methylthioadenosine (MTA)	0.8	1.11	1.59	0.76	0.76	0.74		1.5697	1.1898	1.1971	1.1683	0.9203	1.026	0.7384	1.4653	0.2722	0.7731	0.5497	0.4097	0.0259	0.1261	0.1675	0.316	0.1179	0.376	0.0978	0.2162
397			N-acetylputrescine	0.48	0.36	0.45	0.55	0.52	0.54		3.069	1.6805	1.5874	1.6586	1.5122	0.5474	0.7254	0.6846	0.0028	0.047	0.0006	0.0044	0.0089	0.0551	0.0197	0.0823	0.0137	0.0882	0.0196	0.0731
405		Guanidino and Acetamido Metabolism	4-guanidinobutanoate	1.01	1.23	1.38	0.59	0.58	0.53		10.7307	6.3097	6.2594	5.6514	0.7116	0.8752	0.7191	0.9813	0.8923	1	0.4051	0.3377	0.2158	0.5651	0.5093	0.5535	0.7228	1	0.8286	0.6905
406			guanidinosuccinate	1.17	0.93	1.07	0.5	0.46	0.41		4.0926	2.0479	1.8705	1.6958	0.2301	0.2148	0.2698	0.2454	0.8256	1	0.7579	0.4993	0.7051	1	0.035	0.1177	0.0161	0.0986	0.007	0.0345
408		Glutathione Metabolism	glutathione, reduced (GSH)	0.03	0.01	0.01	0.28	0.29	0.24		36.6322	10.1422	10.483	8.7353	15.2903	0.1407	0.4384	0.109	0.0009	0.0233	8.8858e-05	0.0011	5.8122e-05	0.001	0.0012	0.0144	0.0051	0.0457	0.0058	0.0307
409			glutathione, oxidized (GSSG)	0.02	0.02	0.02	0.64	0.52	0.6		1.0053	0.6402	0.518	0.604	0.6052	0.0114	0.0114	0.0114	0.0029	0.0477	0.0029	0.0144	0.0029	0.0225	0.0277	0.1032	0.0231	0.1256	0.1208	0.2498
411			cysteine-glutathione disulfide	0.15	0.11	0.12	0.52	0.63	0.93		4.2779	2.2198	2.7024	3.9815	3.4364	0.3666	0.5253	0.4075	0.0065	0.0802	0.002	0.0108	0.0035	0.0259	0.0066	0.0392	0.0343	0.1711	0.126	0.2563
412			S-methylglutathione	0.05	0.03	0.03	0.22	0.22	0.22		2.9952	0.6511	0.6732	0.6631	1.595	0.0545	0.0731	0.0545	0.003	0.0492	0.0012	0.0077	0.0012	0.0115	0.0021	0.0197	0.0104	0.0748	0.014	0.0565
414			cysteinylglycine	0.09	0.06	0.07	0.28	0.32	0.35		7.2689	2.0317	2.3074	2.5215	3.915	0.2358	0.349	0.2729	6.8831e-06	0.0011	3.7934e-07	2.6921e-05	1.1048e-06	6.3637e-05	3.0483e-05	0.0012	4.7393e-05	0.002	0.0004	0.0047
416			5-oxoproline	2.57	3.55	3.52	1.12	1.57	1.58		0.6544	0.7305	1.0297	1.0333	0.3611	1.2812	0.9269	1.272	0.0005	0.0166	1.4396e-05	0.0003	1.4878e-05	0.0004	0.6582	0.6037	0.1415	0.4173	0.0816	0.1929
417			2-aminobutyrate	0.99	1.04	1.13	0.73	0.82	0.81		1.3501	0.9821	1.1135	1.0922	0.6538	0.6804	0.6492	0.7403	0.7961	1	0.7842	0.5096	0.3225	0.7182	0.0018	0.0184	0.0166	0.1003	0.0224	0.0792
419			2-hydroxybutyrate/2-hydroxyisobutyrate	1.05	1.4	1.97	1.21	2.02	1.84		1.1198	1.3512	2.2635	2.0579	0.5295	0.7414	0.5568	1.0422	0.6411	0.9729	0.1729	0.2	0.0197	0.1014	0.3462	0.4643	0.0109	0.0765	0.0224	0.0792
421			ophthalmate	0.07	0.01	0	0.27	0.26	0.24		14.3413	3.9312	3.7439	3.5061	2.7202	0.0273	0.1879	0.0135	0.0034	0.054	2.7151e-05	0.0005	8.9721e-06	0.0003	0.0008	0.0109	0.0015	0.021	0.0059	0.0308
428	Peptide	Gamma-glutamyl Amino Acid	gamma-glutamylalanine	1.85	1.4	1.24	1.18	0.92	0.75		1.1203	1.3211	1.035	0.8419	0.5812	0.8116	1.0771	0.7228	0.4691	0.9167	0.7722	0.5057	0.95	1	0.6742	0.6104	0.699	0.9965	0.3502	0.4578
429			gamma-glutamylcysteine	1.26	0.87	0.54	0.62	0.87	0.88		1.313	0.8135	1.1464	1.1557	0.815	0.7124	1.0277	0.4389	0.8998	1	0.2789	0.2677	0.2076	0.5553	0.5225	0.5592	0.5929	0.9255	0.5726	0.5856
430			gamma-glutamylglutamate	2.07	2.79	3.96	1.18	1.91	2.17		0.6924	0.8153	1.3209	1.5003	0.3384	0.9447	0.6989	1.3386	0.0243	0.1878	0.0035	0.0163	0.0001	0.0017	0.5076	0.5534	0.0648	0.2561	0.0232	0.0806
431			gamma-glutamylglutamine	0.99	0.67	0.67	0.55	0.74	0.9		1.6443	0.9009	1.2243	1.4783	0.7224	0.4809	0.7154	0.4844	0.5538	0.9638	0.2716	0.2624	0.4525	0.8555	0.1155	0.2574	0.2936	0.6357	0.5653	0.5829
432			gamma-glutamylglycine	2.13	3.03	3.09	1.12	1.33	1.41		0.6143	0.6862	0.8176	0.8686	0.4846	1.4678	1.032	1.4952	0.0016	0.0322	2.9883e-05	0.0005	2.1162e-05	0.0006	0.8099	0.6639	0.2612	0.5916	0.1209	0.2498
433			gamma-glutamylhistidine	1.24	1.68	1.96	1.04	1.22	1.19		0.7896	0.8213	0.9606	0.9364	0.7299	1.2264	0.9047	1.4326	0.3023	0.8083	0.0381	0.0904	0.0104	0.0619	0.8928	0.6926	0.5609	0.9	0.6654	0.6271
434			gamma-glutamylisoleucine*	1.77	2.25	2.99	1.23	1.27	1.44		0.7332	0.9005	0.9321	1.0566	0.4086	0.9206	0.7225	1.2237	0.0009	0.0228	3.2121e-05	0.0005	7.9068e-07	5.0604e-05	0.1327	0.2759	0.0867	0.3115	0.032	0.1006
435			gamma-glutamylleucine	2.35	3.37	4.13	1.36	1.57	1.67		0.5721	0.777	0.8966	0.9534	0.3358	1.1333	0.7886	1.3872	4.9739e-05	0.0039	4.1729e-07	2.764e-05	3.5895e-08	5.1688e-06	0.1486	0.2932	0.0328	0.1656	0.0198	0.0734
436			gamma-glutamyl-alpha-lysine	2.91	4.65	5.78	1.65	1.45	1.49		0.4385	0.7218	0.6341	0.6532	0.3713	1.7277	1.0812	2.1445	4.0208e-05	0.0037	2.2201e-07	1.8382e-05	2.3455e-08	4.0531e-06	0.045	0.1386	0.1462	0.4267	0.1053	0.2261
437			gamma-glutamyl-epsilon-lysine	2.19	3.33	4.34	1.39	1.77	2.16		0.642	0.8925	1.1383	1.3878	0.454	1.5121	0.9938	1.9714	0.0003	0.0143	8.3179e-07	4.3496e-05	2.9058e-08	4.5648e-06	0.0712	0.1933	0.0041	0.0399	0.0003	0.0041
438			gamma-glutamylmethionine	1.45	1.31	1.51	0.92	0.74	0.86		0.9606	0.8873	0.7109	0.8218	0.5873	0.7716	0.8495	0.888	0.342	0.8351	0.544	0.407	0.1777	0.5001	0.7046	0.6206	0.28	0.6211	0.5436	0.5732
439			gamma-glutamylphenylalanine	1.97	2.72	3.07	1.06	0.94	1.03		0.7714	0.8211	0.7252	0.7941	0.4614	1.2563	0.9085	1.4155	0.0069	0.0845	0.0004	0.0031	0.0001	0.0017	0.8323	0.6711	0.8615	1	0.7609	0.6666
440			gamma-glutamylthreonine	1.69	2.38	2.87	0.62	0.86	1.07		1.1621	0.7212	1.0019	1.2443	0.4917	1.1686	0.8312	1.4128	0.0011	0.0268	2.7543e-05	0.0005	2.2297e-06	0.0001	0.1774	0.3251	0.6344	0.9574	0.6904	0.6361
441			gamma-glutamyltryptophan	1.19	1.23	1.23	1.42	1.72	1.53		0.7234	1.0287	1.2425	1.1078	0.6178	0.7623	0.7363	0.7613	0.4215	0.8929	0.3893	0.3293	0.346	0.7418	0.1568	0.3041	0.0415	0.1934	0.0497	0.1378
442			gamma-glutamyltyrosine	2.74	3.6	3.74	1.07	1.24	1.17		0.6517	0.6981	0.8109	0.7639	0.3522	1.2694	0.9657	1.3166	0.0005	0.0176	4.908e-05	0.0007	3.7605e-05	0.0008	0.9513	0.7126	0.7279	1	0.6212	0.6088
443			gamma-glutamylvaline	1.59	2.02	2.72	0.93	1.22	1.5		0.8247	0.7658	1.0067	1.2376	0.3631	0.7344	0.5757	0.9886	0.0062	0.0783	0.0002	0.0019	2.7049e-06	0.0001	0.8289	0.6692	0.1301	0.3974	0.0187	0.0707
444			gamma-glutamyl-2-aminobutyrate	1.7	2	2.48	0.82	1	1.13		1.3155	1.0779	1.3134	1.4833	0.3782	0.7548	0.6447	0.9393	0.0188	0.163	0.0023	0.0122	0.0001	0.002	0.2109	0.3614	0.6277	0.9552	0.766	0.6684
445			gamma-glutamylserine	2.95	5.19	6.17	1.51	1.43	1.43		0.5474	0.8279	0.7823	0.7852	0.2998	1.5568	0.8837	1.8511	4.4333e-05	0.0038	9.1582e-08	8.8677e-06	1.6071e-08	3.0857e-06	0.1136	0.2552	0.2392	0.5685	0.1611	0.2995
446		Dipeptide Derivative	N-acetylcarnosine	0.96	0.96	0.96	0.54	0.52	0.43		1.5197	0.8267	0.7884	0.6522	0.4381	0.4219	0.4219	0.4219	0.8312	1	0.8312	0.5287	0.8312	1	0.0005	0.0079	0.0003	0.007	9.338e-06	0.0004
450		Dipeptide	alanylalanine	0.16	0.1	0.07	0.46	0.52	0.42		8.1007	3.7188	4.2454	3.4007	3.5239	0.3686	0.5575	0.2342	0.0013	0.0293	0.0002	0.002	2.2043e-05	0.0006	0.0043	0.0304	0.0183	0.1073	0.0034	0.0216
505			aspartylarginine	0.48	0.4	0.42	0.64	0.61	0.55		2.3785	1.5125	1.4555	1.2971	2.0752	0.8295	0.9931	0.8614	0.001	0.0242	9.4541e-05	0.0011	0.0001	0.0018	0.0168	0.0732	0.0061	0.0525	0.0031	0.02
510			aspartyllysine	0.54	0.41	0.44	0.68	0.65	0.67		1.9232	1.303	1.2439	1.2823	1.5179	0.629	0.8228	0.665	0.0016	0.0323	1.8317e-05	0.0003	5.0343e-05	0.0009	0.0304	0.1093	0.0174	0.1038	0.0326	0.1018
576			glycylasparagine	0.1	0.04	0.04	0.58	0.56	0.54		7.8403	4.5627	4.3679	4.241	5.8524	0.2382	0.5803	0.2273	2.886e-06	0.0006	1.9989e-08	3.31e-06	1.425e-08	3.0857e-06	0.0045	0.031	0.0007	0.0128	0.0002	0.0038
579			glycylaspartate	1.29	1.86	2.3	0.92	1.51	1.38		0.8966	0.8277	1.3496	1.2407	0.4041	0.753	0.5208	0.9302	0.4208	0.8929	0.0331	0.0817	0.0065	0.0428	0.8182	0.6656	0.0874	0.3128	0.2121	0.3579
584			glycylglycine	1.05	0.91	0.86	0.93	0.85	0.78		1.36	1.2702	1.1537	1.0613	0.9742	0.8881	1.0216	0.8362	0.7953	1	0.5571	0.4137	0.3283	0.7235	0.8201	0.6656	0.3628	0.7149	0.0687	0.1707
585			glycylhistidine	0.27	0.18	0.16	0.62	0.59	0.5		2.9813	1.8524	1.7521	1.503	2.3332	0.4249	0.6274	0.3766	6.8476e-05	0.0051	2.6569e-06	8.862e-05	1.0484e-06	6.308e-05	0.0232	0.0917	0.0073	0.0581	0.0036	0.022
587			glycylleucine	0.24	0.08	0.11	0.68	0.61	0.48		3.8263	2.62	2.3476	1.8499	3.6865	0.3124	0.887	0.4137	0.0008	0.0228	1.7047e-06	6.775e-05	1.004e-05	0.0003	0.0448	0.1382	0.0099	0.0717	0.0026	0.0177
590			glycylphenylalanine	0.21	0.21	0.21	0.57	0.51	0.45		1.7437	0.9898	0.895	0.7766	1.422	0.3008	0.3008	0.3008	1.4849e-05	0.002	1.4849e-05	0.0003	1.4849e-05	0.0004	0.0061	0.0375	0.0013	0.0197	0.0007	0.007
591			glycylproline	0.52	0.44	0.52	1.04	1.08	1.09		1.478	1.5417	1.5962	1.6094	1.0431	0.4622	0.546	0.5464	0.0028	0.047	0.0003	0.003	0.003	0.0234	0.9495	0.7126	0.8696	1	0.9658	0.7316
592			glycylserine	0.39	0.27	0.28	0.8	0.7	0.59		2.2028	1.7695	1.5355	1.3087	1.9253	0.5258	0.7494	0.5422	0.0004	0.0154	1.4138e-05	0.0003	2.4073e-05	0.0006	0.0938	0.226	0.0158	0.0972	0.0059	0.0308
593			glycylthreonine	0.14	0.07	0.08	0.69	0.61	0.4		4.5675	3.1431	2.7657	1.8451	3.3881	0.2519	0.4805	0.2721	0.0001	0.0063	5.1619e-06	0.0001	6.9573e-06	0.0003	0.0361	0.1196	0.0064	0.0532	0.0017	0.0129
597			glycylvaline	0.25	0.19	0.21	0.54	0.61	0.44		4.1396	2.2368	2.5298	1.8342	2.3369	0.4468	0.595	0.4856	2.5987e-05	0.0031	1.5141e-06	6.5405e-05	1.9676e-06	9.9999e-05	0.0029	0.0245	0.0017	0.0227	0.0005	0.0052
600			histidylglycine	0.22	0.12	0.12	0.61	0.47	0.43		3.1108	1.8944	1.4754	1.3408	3.2159	0.3794	0.6933	0.3865	4.5904e-05	0.0038	5.0373e-07	3.128e-05	1.0586e-06	6.308e-05	0.0888	0.22	0.0107	0.0761	0.0044	0.0257
690			phenylalanylglycine	0.07	0.03	0.02	0.58	0.51	0.39		6.507	3.7987	3.3367	2.5433	6.6733	0.182	0.4458	0.1601	3.196e-05	0.0035	1.2565e-06	5.8085e-05	7.7044e-07	5.0604e-05	0.0267	0.1004	0.0018	0.0243	0.0105	0.046
702			prolylalanine	0.21	0.13	0.14	0.6	0.51	0.43		5.0147	2.9916	2.5488	2.174	2.5252	0.3162	0.5227	0.3634	8.2953e-05	0.0055	4.1774e-06	0.0001	1.0716e-05	0.0003	0.0072	0.0421	0.0004	0.0096	0.0004	0.0046
708			prolylglycine	0.64	0.31	0.37	0.74	0.53	0.51		2.3063	1.7018	1.2156	1.1829	1.1196	0.346	0.7143	0.4145	0.1304	0.5604	0.0007	0.0049	0.0033	0.025	0.0871	0.2185	0.0049	0.0442	0.0034	0.0214
723			serylglycine	0.28	0.13	0.11	0.74	0.63	0.56		3.9407	2.9045	2.5	2.1924	3.3607	0.452	0.9317	0.3588	0.0022	0.0397	3.6263e-05	0.0006	6.362e-06	0.0003	0.0525	0.1539	0.0095	0.0714	0.0036	0.022
785			valerylglutamine	0.8	0.46	0.21	0.27	0.14	0.08		4.8431	1.324	0.6853	0.3908	2.8776	1.3303	2.2988	0.6138	0.5761	0.9648	0.1743	0.2009	0.0075	0.0477	0.0006	0.0081	6.6419e-06	0.0005	5.6661e-07	4.7983e-05
792			valylglycine	0.24	0.24	0.24	0.75	0.68	0.45		1.6106	1.2121	1.0893	0.7249	1.0377	0.2439	0.2439	0.2439	7.9959e-05	0.0055	7.9959e-05	0.001	7.9959e-05	0.0013	0.0933	0.2253	0.0713	0.2745	0.0222	0.0791
864		Acetylated Peptides	phenylacetylglutamate	1	1.21	1.3	0.48	0.52	0.46		2.6637	1.2809	1.3919	1.2229	0.1368	0.1653	0.1368	0.1776	1	1	0.3396	0.3026	0.2118	0.5614	0.0025	0.0224	0.0033	0.0355	0.0005	0.0056
865			phenylacetylglutamine	0.76	0.87	0.78	0.42	0.41	0.35		3.0139	1.2736	1.2323	1.0466	0.4156	0.3625	0.3162	0.3244	0.028	0.2024	0.3022	0.2796	0.069	0.2705	4.4021e-05	0.0014	4.038e-06	0.0003	5.6931e-07	4.7983e-05
866			4-hydroxyphenylacetylglutamine	0.87	0.95	1.13	0.33	0.39	0.39		32.8766	10.9307	12.8765	12.6788	1.3824	1.3153	1.1976	1.5581	0.5265	0.9492	0.8817	0.5465	0.9722	1	0.0036	0.0274	0.0711	0.2742	0.1697	0.3086
875	Carbohydrate	Glycolysis, Gluconeogenesis, and Pyruvate Metabolism	1,5-anhydroglucitol (1,5-AG)	0.58	0.59	0.62	0.73	0.63	0.71		1.5599	1.1363	0.979	1.1064	1.298	0.7635	0.7555	0.8097	0.0298	0.2105	0.0333	0.0819	0.0541	0.2238	0.1848	0.3327	0.0593	0.2425	0.1627	0.3017
878			glucose	1.12	1.09	1.11	0.77	0.84	0.84		1.8849	1.4588	1.5766	1.5834	0.9126	0.9907	1.022	1.0144	0.3293	0.8318	0.4314	0.3519	0.3396	0.7335	0.0478	0.144	0.1307	0.3974	0.1261	0.2563
879			glucose 6-phosphate	1.39	1.59	1.46	0.49	0.37	0.44		2.3066	1.1335	0.8426	1.0189	0.393	0.6256	0.5448	0.5743	0.3405	0.8351	0.0961	0.1522	0.1505	0.4477	0.028	0.1039	0.0032	0.0348	0.0174	0.0668
885			fructose 1,6-diphosphate/glucose 1,6-diphosphate/myo-inositol diphosphates	0.74	0.17	0.24	0.38	0.2	0.17		15.3358	5.8095	3.0857	2.5988	2.459	0.4099	1.8116	0.5988	0.3421	0.8351	0.0278	0.0722	0.0535	0.2222	0.1014	0.2383	0.0546	0.2284	0.0172	0.0665
887			dihydroxyacetone phosphate (DHAP)	0.41	0.34	0.35	0.58	0.55	0.51		2.5701	1.4903	1.4178	1.3204	1.515	0.5187	0.6236	0.5318	0.0006	0.0194	0.0001	0.0016	0.0002	0.0022	0.0444	0.1372	0.0502	0.2162	0.0232	0.0806
891			2-phosphoglycerate	0.91	1.24	0.94	0.5	0.42	0.48		1.8521	0.9337	0.7799	0.8948	0.7168	0.8868	0.6527	0.6749	0.7891	1	0.2746	0.2646	0.8394	1	0.0405	0.1292	0.0356	0.1748	0.0811	0.1926
892			3-phosphoglycerate	0.9	0.97	0.83	0.88	0.94	0.87		1.0864	0.9567	1.0204	0.9477	1.0914	1.0626	0.9796	0.9028	0.655	0.9813	0.9684	0.575	0.3858	0.789	0.6077	0.586	0.8832	1	0.5535	0.5778
893			phosphoenolpyruvate (PEP)	1.35	1.61	1.35	1.02	1.2	1.19		0.8177	0.8379	0.9837	0.9766	0.7311	1.176	0.9842	0.9881	0.2214	0.7232	0.0287	0.0736	0.1537	0.4541	0.7878	0.6567	0.3488	0.6983	0.313	0.4339
894			pyruvate	1.04	2.28	1.76	3.3	3.29	3.19		0.4264	1.4092	1.402	1.3588	0.5541	1.2653	0.5784	0.9777	0.9634	1	0.0202	0.0575	0.1278	0.4069	0.002	0.0191	0.0021	0.027	0.0028	0.0183
895			lactate	0.52	0.48	0.47	0.76	0.68	0.55		1.9484	1.4901	1.3346	1.0774	1.7653	0.8489	0.9178	0.8218	0.0103	0.1065	0.0033	0.0158	0.0009	0.0089	0.2897	0.4219	0.1215	0.3803	0.0073	0.0358
898			glycerate	1.46	1.84	1.95	2.3	2.41	2.33		0.6511	1.4973	1.5697	1.518	0.789	1.4555	1.1495	1.5368	0.2179	0.72	0.0143	0.0458	0.0088	0.0551	0.0063	0.0382	0.0089	0.0684	0.0064	0.0324
901		Pentose Phosphate Pathway	6-phosphogluconate	3.3	3.97	4.09	0.98	1.16	1.12		1.0005	0.9845	1.1608	1.12	0.2317	0.9203	0.7648	0.948	0.0006	0.0188	9.0053e-05	0.0011	7.4148e-05	0.0012	0.6118	0.5868	0.7525	1	0.9348	0.7274
902			ribulose 5-phosphate	0.41	0.36	0.29	0.37	0.26	0.28		6.6132	2.4404	1.729	1.8513	1.8905	0.6775	0.7679	0.555	0.0138	0.1326	0.0058	0.0233	0.0012	0.0114	0.0025	0.0224	0.0014	0.0204	0.0011	0.0094
903			ribose 5-phosphate	1.05	1.29	1.51	0.3	0.31	0.45		2.3666	0.7204	0.7324	1.0585	0.6497	0.8411	0.6835	0.9803	0.9956	1	0.5698	0.42	0.3801	0.7846	0.0031	0.0257	0.0103	0.0743	0.0518	0.1415
904			ribose 1-phosphate	0.84	0.71	0.76	0.36	0.33	0.34		5.2621	1.896	1.734	1.7877	0.817	0.5803	0.6857	0.6201	0.2979	0.8047	0.4828	0.3759	0.421	0.828	0.0161	0.0708	0.0204	0.1153	0.0142	0.0569
906			sedoheptulose-7-phosphate	0.84	0.93	0.98	0.6	0.72	0.86		1.4478	0.8756	1.0416	1.239	1.2298	1.1449	1.0371	1.2045	0.3274	0.8307	0.7295	0.4878	0.8862	1	0.0201	0.0827	0.088	0.3134	0.3391	0.451
907			erythrose 4-phosphate	0.84	0.73	1.36	0.73	0.52	1.13		1.0963	0.8038	0.5746	1.2416	0.7931	0.5777	0.6667	1.0786	0.6238	0.9703	0.4998	0.3841	0.6765	1	0.9407	0.7106	0.5102	0.8635	0.8712	0.7064
912		Pentose Metabolism	ribose	0.5	0.49	0.52	0.68	0.52	0.6		2.9636	2.0043	1.5446	1.7829	1.358	0.6598	0.6853	0.7013	0.0007	0.0208	0.0005	0.0038	0.0012	0.0114	0.0062	0.038	0.0006	0.0118	0.0048	0.027
913			ribitol	0.89	0.72	0.67	0.59	0.58	0.56		2.8944	1.6962	1.6828	1.6068	1.2289	0.8902	1.0885	0.8215	0.7681	1	0.238	0.2397	0.1149	0.3752	0.0194	0.0816	0.0031	0.0348	0.0009	0.0079
914			ribonate	1.2	1.25	1.3	0.78	0.91	1.03		1.2661	0.9831	1.1494	1.3041	0.8682	1.0859	1.0379	1.1276	0.3581	0.8522	0.2871	0.2717	0.2244	0.5769	0.5468	0.5667	0.709	0.9977	0.4968	0.5529
916			xylulose 5-phosphate	0.27	0.23	0.18	0.28	0.26	0.29		8.5457	2.3776	2.2238	2.5069	3.7126	0.8369	0.997	0.6831	0.0047	0.0679	0.0016	0.0093	0.0004	0.0049	0.0026	0.0231	0.0048	0.044	0.0038	0.0227
935			arabitol/xylitol	0.57	0.68	0.66	0.4	0.47	0.53		3.5155	1.4019	1.6385	1.8474	1.7107	1.1636	0.9754	1.1237	0.0578	0.3203	0.1028	0.1571	0.0891	0.3212	7.5278e-05	0.0021	0.0008	0.0139	0.0012	0.0104
936			ribulose/xylulose	0.81	0.96	1.02	0.84	0.64	0.75		2.0962	1.754	1.3514	1.5688	1.0164	0.9768	0.8271	1.0414	0.5768	0.9648	0.8924	0.55	0.9998	1	0.6123	0.5868	0.7055	0.9969	0.8839	0.7111
937			arabonate/xylonate	0.88	1.12	1.39	0.69	0.97	1.16		1.4745	1.0187	1.4272	1.7092	0.7994	0.896	0.6999	1.1112	0.8543	1	0.0489	0.104	0.0015	0.0133	0.0917	0.2241	0.8655	1	0.2319	0.3767
938			sedoheptulose	1.32	1.91	2.19	0.53	0.52	0.73		1.626	0.8678	0.8467	1.1932	0.7744	1.4798	1.0224	1.6949	0.4141	0.8929	0.0406	0.0935	0.0137	0.077	0.0384	0.1255	0.0228	0.1254	0.2196	0.3647
941		Glycogen Metabolism	maltopentaose	1.7	2.12	2.6	1.64	2.72	4.12		0.9805	1.6059	2.6649	4.0392	0.4937	1.0463	0.8396	1.2841	0.5583	0.9648	0.287	0.2717	0.1492	0.446	0.3874	0.4917	0.2067	0.5168	0.202	0.3488
942			maltotetraose	1.15	1.29	1.51	1.09	1.73	2.48		1.3304	1.4557	2.3059	3.2934	1.0653	1.3758	1.2259	1.6125	0.8531	1	0.6482	0.4562	0.3898	0.7925	0.8549	0.6799	0.4008	0.7594	0.1435	0.2817
944			maltotriose	1.38	1.24	1.33	0.97	1.47	1.99		1.4527	1.4025	2.1323	2.8858	0.85	1.0514	1.1772	1.133	0.4559	0.9117	0.5755	0.422	0.3574	0.7573	0.9178	0.7029	0.5461	0.8928	0.328	0.4456
947			maltose	1.2	1.02	1.39	1.39	2.27	2.89		1.3929	1.9336	3.1555	4.0236	0.8498	0.8688	1.0205	1.1773	0.631	0.9719	0.9632	0.575	0.3231	0.7185	0.2853	0.4207	0.0436	0.1982	0.0062	0.0315
951		Disaccharides and Oligosaccharides	lactose	0.79	0.95	1.03	0.8	0.94	0.73		1.8936	1.5153	1.7863	1.3762	1.1069	1.0468	0.8771	1.1447	0.0863	0.4236	0.3655	0.3166	0.9873	1	0.0258	0.098	0.5867	0.9224	0.1039	0.2252
957			lactobionate	0.89	0.87	0.74	0.49	0.53	0.47		1.8125	0.8818	0.9682	0.8434	1.0046	0.8723	0.8956	0.7427	0.5445	0.9575	0.4006	0.3359	0.0793	0.2965	0.0005	0.0079	0.0021	0.0263	0.0003	0.0038
978			raffinose	0.71	0.8	0.72	0.31	0.37	0.35		2.4817	0.7757	0.9306	0.8646	1.1401	0.9177	0.8144	0.8243	0.2322	0.7376	0.4164	0.3432	0.2064	0.5538	0.0002	0.0035	0.0014	0.0204	0.0006	0.0062
986		Fructose, Mannose and Galactose Metabolism	fructose	0.67	0.42	0.45	0.54	0.5	0.57		3.1939	1.7296	1.6128	1.8336	1.1698	0.4926	0.7842	0.5316	0.0455	0.2774	0.0051	0.0212	0.0098	0.0594	0.0078	0.0447	0.004	0.0399	0.0049	0.0272
991			mannitol/sorbitol	0.41	0.18	0.16	0.64	0.62	0.71		43.4791	28.0128	26.9894	30.8866	3.3039	0.6096	1.355	0.5359	0.053	0.3014	0.0004	0.003	0.0002	0.003	0.0289	0.1056	0.0093	0.0706	0.0083	0.0386
992			mannose	0.72	0.71	0.91	0.72	0.75	0.85		2.5573	1.8366	1.9079	2.1685	0.872	0.6222	0.6263	0.7958	0.0959	0.4514	0.1062	0.1585	0.7936	1	0.0314	0.1112	0.1305	0.3974	0.2833	0.4155
994			mannose-1-phosphate	2.03	2.45	2.4	0.51	0.4	0.49		2.1119	1.0863	0.8474	1.033	0.2924	0.7175	0.5948	0.7032	0.0503	0.2927	0.0103	0.0354	0.0119	0.0678	0.0916	0.2241	0.0218	0.1209	0.074	0.1797
1003			galactose 1-phosphate	0.43	0.26	0.45	0.19	0.12	0.12		14.046	2.6431	1.6208	1.6688	0.8308	0.2153	0.3584	0.3739	0.0679	0.3597	0.0091	0.0322	0.1128	0.3714	0.0064	0.0384	0.0011	0.0175	0.0015	0.012
1008			2-ketogulonate	0.58	0.66	0.69	0.65	0.79	0.65		1.0251	0.6625	0.8128	0.6703	1.4164	0.9376	0.8198	0.9834	0.5976	0.9661	0.8207	0.5257	0.2978	0.6925	0.1651	0.3141	0.3405	0.6939	0.0337	0.1038
1011			galactonate	0.82	0.74	0.44	0.14	0.22	0.27		4.2231	0.5934	0.946	1.1567	1.2897	0.9501	1.0519	0.5676	0.4547	0.9114	0.1715	0.2	0.0112	0.0653	0.0003	0.0056	0.0011	0.0178	0.0006	0.0058
1016		Nucleotide Sugar	UDP-glucose	0.41	0.17	0.18	0.15	0.16	0.13		5.4609	0.8062	0.8584	0.7132	2.2407	0.3705	0.9174	0.4102	0.003	0.0492	0.0003	0.0029	0.0002	0.003	0.0005	0.0077	0.0006	0.0117	0.0003	0.0041
1020			UDP-galactose	0.11	0.06	0.06	0.05	0.04	0.04		16.1097	0.777	0.5962	0.7007	1.8883	0.1194	0.2135	0.1194	2.6496e-05	0.0031	2.6046e-06	8.862e-05	2.6046e-06	0.0001	7.9517e-07	8.9008e-05	1.4307e-06	0.0002	1.1236e-06	7.4383e-05
1021			UDP-glucuronate	0.55	0.5	0.66	0.27	0.56	0.83		6.1743	1.6514	3.4483	5.1504	0.8895	0.4432	0.4927	0.59	0.5466	0.9582	0.5078	0.3878	0.915	1	0.7071	0.6209	0.0383	0.1853	0.0329	0.1018
1023			guanosine 5'-diphospho-fucose	0.69	0.9	0.63	0.59	0.78	0.78		1.5923	0.9317	1.2472	1.241	0.758	0.6802	0.5245	0.4754	0.2767	0.778	0.7276	0.4875	0.2135	0.5631	0.1238	0.2685	0.4477	0.801	0.2778	0.4127
1027			UDP-N-acetylglucosamine/galactosamine	0.06	0.07	0.04	0.27	0.22	0.19		8.4429	2.281	1.822	1.6008	3.0034	0.2086	0.1898	0.1112	0.0023	0.0405	0.0018	0.0103	0.0004	0.0047	0.0175	0.0761	0.1256	0.3871	0.0261	0.0881
1028			cytidine 5'-monophospho-N-acetylneuraminic acid	0.9	1.39	1.48	1.53	2.15	2.42		0.7308	1.1177	1.5701	1.7693	0.6228	0.8688	0.5589	0.9219	0.829	1	0.2308	0.2354	0.1713	0.4878	0.1254	0.2704	0.0188	0.109	0.0075	0.036
1031			glucuronate 1-phosphate*	0.71	0.73	1.13	1.2	2.25	2.87		0.8659	1.0379	1.9512	2.4893	0.9479	0.6965	0.6735	1.0667	0.2469	0.7455	0.3203	0.2911	0.7624	1	0.2905	0.4219	0.0026	0.0298	0.0003	0.0044
1038		Aminosugar Metabolism	glucuronate	1	1.53	1.79	0.99	1.41	1.82		0.9096	0.904	1.2819	1.6551	0.8245	1.2584	0.8269	1.4755	0.6418	0.9729	0.2229	0.2295	0.0892	0.3212	0.9321	0.7067	0.3781	0.7323	0.1157	0.2429
1042			N-acetylglucosamine 6-phosphate	0.74	0.8	0.76	1.08	1.51	1.63		1.1667	1.2604	1.7642	1.9028	1.0885	0.8708	0.8028	0.8233	0.4403	0.8929	0.8369	0.5294	0.858	1	0.9722	0.7126	0.3492	0.6983	0.2418	0.3825
1043			N-acetyl-glucosamine 1-phosphate	0.79	0.58	0.41	1.47	1.28	1.67		0.8591	1.261	1.0976	1.4372	1.1468	0.6622	0.9079	0.4742	0.9611	1	0.4471	0.3582	0.155	0.4552	0.1937	0.3406	0.4332	0.7851	0.0995	0.218
1049			N-acetylneuraminate	1.65	2.33	2.55	1.5	1.58	1.6		0.7503	1.1249	1.1824	1.203	0.4202	0.9781	0.6919	1.0711	0.0009	0.0229	1.2862e-06	5.8085e-05	2.0559e-07	2.0116e-05	0.0041	0.0293	0.0014	0.0204	0.001	0.0087
1060			N-acetylglucosaminylasparagine	0.93	0.93	0.95	0.64	0.62	0.6		1.9553	1.2417	1.2126	1.1743	0.7413	0.6894	0.6917	0.7044	0.6091	0.968	0.6073	0.436	0.7002	1	0.0018	0.0189	0.0011	0.0178	0.0003	0.0042
1061			erythronate*	1.03	1.02	1.23	0.71	0.97	0.97		1.7588	1.251	1.7103	1.6987	0.794	0.8109	0.8217	0.9758	0.6287	0.9719	0.6559	0.4579	0.1401	0.4292	0.058	0.1664	0.809	1	0.8265	0.6897
1063			N-acetylglucosamine/N-acetylgalactosamine	0.89	1.03	1.09	0.8	0.78	0.67		1.1581	0.9244	0.8983	0.7785	1.0673	1.0964	0.9488	1.1609	0.6179	0.9703	0.9564	0.575	0.6663	1	0.2611	0.4054	0.1628	0.4531	0.0296	0.096
1064		Advanced Glycation End-product	N6-carboxymethyllysine	0.7	0.84	0.85	0.53	0.62	1.64		2.1818	1.1623	1.3632	3.5714	0.8104	0.6828	0.5688	0.6891	0.0815	0.4115	0.3514	0.3095	0.1345	0.4209	0.0096	0.0506	0.1272	0.3903	0.5343	0.5708
1068	Energy	TCA Cycle	citrate	1.74	1.82	1.67	1.16	1.37	1.01		1.074	1.2453	1.4692	1.0813	1.2152	2.2124	2.115	2.0339	0.0117	0.1178	0.0105	0.0357	0.0201	0.1031	0.4261	0.5144	0.2826	0.622	0.8904	0.7111
1074			alpha-ketoglutarate	0.8	1.02	1.5	2.98	3.73	3.14		0.7017	2.0876	2.6146	2.1999	0.8362	0.856	0.6706	1.252	0.3266	0.8301	0.7134	0.4837	0.0668	0.2637	0.0035	0.0274	0.0004	0.0083	0.0012	0.0102
1076			succinylcarnitine (C4-DC)	1.29	1.36	1.34	0.51	0.48	0.54		2.0798	1.0689	0.9967	1.1139	1.1144	1.5119	1.4382	1.4962	0.5484	0.9582	0.5383	0.4045	0.4582	0.8634	0.0356	0.1187	0.0252	0.1344	0.037	0.112
1077			succinate	0.78	0.66	0.78	0.65	1.09	1.12		1.3215	0.858	1.4362	1.4862	2.0403	1.3489	1.5869	1.5847	0.0877	0.4269	0.1605	0.193	0.4329	0.8376	0.2837	0.4203	0.6624	0.9748	0.8628	0.703
1078			fumarate	1.2	1.44	1.72	0.78	0.89	0.84		1.5421	1.21	1.379	1.2931	0.5514	0.7941	0.6611	0.9476	0.286	0.7896	0.0202	0.0575	0.001	0.0096	0.1262	0.2713	0.5268	0.8746	0.3393	0.451
1079			malate	1.23	1.39	1.51	0.91	0.96	0.87		1.2861	1.167	1.2371	1.1213	0.6314	0.878	0.7769	0.9535	0.0655	0.3503	0.0039	0.0174	0.0005	0.0051	0.435	0.517	0.7886	1	0.2692	0.4066
1084			tricarballylate	0.95	0.97	1.02	0.75	0.89	0.72		1.5991	1.1999	1.4227	1.1524	0.4277	0.4164	0.4084	0.4347	0.9634	1	0.7983	0.5157	0.7558	1	0.2721	0.41	0.6249	0.953	0.2718	0.4069
1089			2-methylcitrate/homocitrate	0.91	0.88	0.98	0.76	0.77	0.71		1.3445	1.0152	1.029	0.9521	0.7333	0.6417	0.6641	0.7199	0.3798	0.8793	0.2904	0.2719	0.9581	1	0.0039	0.0288	0.0036	0.0373	0.0006	0.0059
1091		Oxidative Phosphorylation	acetylphosphate	1.16	1.02	0.95	1	1.03	0.95		1.0336	1.0367	1.0629	0.9852	0.8452	0.8587	0.9784	0.8022	0.1893	0.6789	0.8503	0.533	0.7159	1	0.95	0.7126	0.7692	1	0.6836	0.6337
1093			phosphate	1.07	1.16	1.23	0.64	0.65	0.65		1.6603	1.0568	1.0751	1.0836	0.83	0.9627	0.8866	1.024	0.5309	0.9539	0.1419	0.183	0.0439	0.1886	8.1177e-05	0.0022	0.0002	0.0055	0.0002	0.0032
1095	Lipid	Fatty Acid Synthesis	malonylcarnitine	0.83	0.74	0.68	0.39	0.43	0.43		2.6131	1.0269	1.1268	1.1333	1.0732	0.7935	0.8856	0.7351	0.2156	0.7171	0.0816	0.1397	0.0413	0.1796	3.073e-06	0.0003	8.4961e-06	0.0006	9.5117e-06	0.0004
1097			2-methylmalonylcarnitine (C4-DC)	0.59	0.61	0.92	0.28	0.48	0.51		3.0754	0.8677	1.4798	1.5533	0.7659	0.4649	0.4514	0.7079	0.2263	0.735	0.3291	0.297	0.707	1	3.9537e-05	0.0013	0.0132	0.0863	0.011	0.0475
1098		Fatty Acid Metabolism	acetyl CoA	0.27	0.15	0.1	0.38	0.67	0.62		1.035	0.3944	0.6922	0.6415	1.9894	0.3016	0.5344	0.2077	0.0212	0.1701	0.0053	0.0216	0.0015	0.0135	0.076	0.1978	0.4236	0.777	0.4701	0.538
1100			3-hydroxybutyryl CoA	0.91	0.71	0.62	1.47	1.63	1.41		0.8928	1.3097	1.4518	1.2566	0.7712	0.5482	0.7011	0.4746	0.9531	1	0.4435	0.3562	0.2341	0.5906	0.5437	0.5649	0.3221	0.6698	0.863	0.703
1111		Medium Chain Fatty Acid	caproate (6:0)	0.98	2.03	1.78	1.44	1.93	1.71		0.6918	0.9951	1.3357	1.1851	0.6147	1.2465	0.6038	1.0912	0.793	1	0.1112	0.1628	0.2237	0.5769	0.6578	0.6037	0.2097	0.5222	0.3987	0.4961
1113			caprylate (8:0)	1.01	0.96	1.04	1.01	0.97	1.04		0.8984	0.9044	0.867	0.9369	0.9574	0.9207	0.9643	0.9955	0.9056	1	0.8424	0.5299	0.7448	1	0.9202	0.7029	0.7534	1	0.8386	0.6939
1238		Fatty Acid, Branched	15-methylpalmitate	0.49	0.33	0.37	0.59	0.54	0.32		3.7612	2.2081	2.0309	1.2132	3.0623	1.0075	1.5118	1.1371	0.0174	0.1534	0.0012	0.0073	0.0023	0.0187	0.072	0.1933	0.0927	0.3236	0.0016	0.0122
1241			17-methylstearate	0.64	0.65	0.79	0.71	0.73	0.43		1.7032	1.2062	1.2395	0.7243	1.4439	0.9435	0.9303	1.1349	0.0456	0.2774	0.048	0.1029	0.2582	0.6291	0.1109	0.252	0.1478	0.4281	0.0002	0.0037
1251		Fatty Acid, Dicarboxylate	glutarate (pentanedioate)	1.36	1.98	1.98	1.63	1.7	1.29		0.8817	1.4403	1.5025	1.1393	0.5662	1.1216	0.7718	1.1236	0.02	0.167	6.6772e-06	0.0002	9.8172e-06	0.0003	0.0002	0.0043	0.0001	0.0038	0.0467	0.1314
1255			2-hydroxyglutarate	0.81	1.24	1.61	1.33	1.67	1.73		0.9098	1.2089	1.5154	1.5718	0.4485	0.5574	0.3633	0.7237	0.0294	0.2092	0.2253	0.2308	0.0014	0.0124	0.0436	0.1362	0.0006	0.012	0.0003	0.0041
1257			adipate	0.94	1.02	1.46	1.23	1.66	1.47		0.9482	1.1633	1.5787	1.3941	0.4902	0.4995	0.4596	0.7163	0.7903	1	0.9299	0.5672	0.136	0.4227	0.1986	0.3464	0.0125	0.0836	0.0522	0.1418
1259			2-hydroxyadipate	0.64	0.76	0.78	1.02	0.96	0.85		1.4251	1.4576	1.3697	1.2058	0.7082	0.5353	0.4515	0.5546	0.0377	0.2446	0.2138	0.2234	0.327	0.7225	0.8595	0.6819	0.9029	1	0.4267	0.5152
1268			azelate (nonanedioate)	0.63	0.66	0.65	0.86	0.79	0.6		1.3494	1.1623	1.0604	0.8163	1.5638	1.0321	0.9859	1.0222	0.2419	0.7425	0.3108	0.2841	0.3036	0.6958	0.7223	0.6269	0.4778	0.8297	0.1476	0.2858
1269			sebacate (decanedioate)	1.19	1.46	1.39	0.65	0.6	0.67		0.8493	0.5509	0.5097	0.5649	0.8417	1.2256	0.9992	1.1686	0.617	0.9703	0.1912	0.2111	0.2542	0.6233	0.1548	0.302	0.0969	0.3337	0.1626	0.3017
1272			dodecanedioate	2.1	2.8	2.6	1.08	1.11	1.11		0.6012	0.6493	0.6653	0.6681	1.532	4.2916	3.2239	3.9791	0.013	0.1257	0.0008	0.0053	0.0016	0.014	0.8629	0.6824	0.9104	1	0.9061	0.716
1273			tetradecanedioate	2.9	4.53	3.96	1.1	1.25	1.35		0.6731	0.7402	0.8402	0.9061	0.8704	3.9386	2.5252	3.4432	0.0014	0.03	1.4157e-05	0.0003	5.0044e-05	0.0009	0.9262	0.7049	0.5117	0.8635	0.4259	0.5148
1274			hexadecanedioate	6.81	12.59	11.59	1.57	1.52	1.41		0.6562	1.0298	0.9943	0.9235	0.2751	3.4632	1.8739	3.1885	0.0013	0.0293	5.6784e-05	0.0008	8.5037e-05	0.0013	0.6723	0.6098	0.3781	0.7323	0.4592	0.5341
1275			octadecanedioate	5.54	12.58	10.78	1.2	1.06	1		1.1366	1.3622	1.2032	1.1396	0.3072	3.8654	1.7017	3.3128	0.0005	0.0166	7.8649e-06	0.0002	3.0527e-05	0.0007	0.7062	0.6209	0.8716	1	0.7326	0.6531
1278			3-carboxy-4-methyl-5-propyl-2-furanpropanoate (CMPF)	1	1	1	1.09	1	1.21		0.4047	0.4411	0.4047	0.491	0.4047	0.4047	0.4047	0.4047	1	1	1	0.575	1	1	0.6577	0.6037	1	1	0.3625	0.4667
1308		Fatty Acid, Amino	6-aminocaproate	1	1	1	0.83	0.83	0.83		1.1994	0.991	0.9944	0.9936	0.991	0.991	0.991	0.991	1	1	1	0.575	1	1	0.0086	0.0473	0.0099	0.0717	0.0095	0.0427
1309			2-aminoheptanoate	1.28	1.76	1.61	2.25	1.91	1.84		0.6502	1.4654	1.2435	1.1993	0.7747	1.3662	0.9919	1.2471	0.2211	0.7232	0.0202	0.0575	0.0548	0.2258	0.0003	0.0056	0.0018	0.0239	0.0053	0.0283
1326		Fatty Acid Metabolism (also BCAA Metabolism)	butyrylglycine	0.54	0.74	0.86	1.07	1	0.86		0.7847	0.8408	0.7839	0.6775	1.8363	1.3576	1.0005	1.5777	0.1816	0.6588	0.3721	0.3201	0.9541	1	0.7165	0.6248	0.6402	0.9628	0.8679	0.7056
1327			propionyl CoA	0.33	0.2	0.18	0.56	0.49	0.4		3.7867	2.112	1.844	1.5135	1.569	0.3107	0.5186	0.2874	0.0142	0.1345	0.0006	0.0045	0.0004	0.0048	0.0088	0.0478	0.0414	0.1934	0.0143	0.0569
1328			propionylcarnitine (C3)	0.39	0.51	0.42	0.62	0.61	0.52		4.6192	2.8502	2.7968	2.4028	1.614	0.8269	0.6226	0.6859	0.0025	0.0436	0.0279	0.0724	0.006	0.0402	0.0301	0.109	0.0909	0.3192	0.0147	0.0579
1329			propionylglycine	0.68	0.86	0.78	1.28	1.09	0.91		0.8259	1.0556	0.903	0.7536	1.5661	1.3399	1.0588	1.2182	0.284	0.789	0.4135	0.3425	0.3678	0.7705	0.6628	0.6054	0.6882	0.9883	0.7373	0.6542
1331			methylmalonate (MMA)	0.83	0.65	0.86	0.41	0.53	0.57		2.5819	1.0588	1.3706	1.4614	2.0647	1.3504	1.7153	1.7774	0.3184	0.8186	0.1492	0.1874	0.7168	1	0.0004	0.0064	0.0022	0.0271	0.0058	0.0306
1332		Fatty Acid Metabolism (Acyl Glutamine)	hexanoylglutamine	0.81	1.08	1.07	0.77	0.55	0.43		1.8509	1.4238	1.0137	0.7941	1.4851	1.5982	1.2068	1.5842	0.2286	0.7359	0.7261	0.4875	0.7795	1	0.0267	0.1004	0.0022	0.0271	0.0005	0.0053
1341		Fatty Acid Metabolism(Acyl Glycine)	N-palmitoylglycine	1.32	1.47	1.58	1.43	1.62	1.79		0.646	0.9253	1.047	1.1532	0.836	1.2254	1.1055	1.324	0.4727	0.9167	0.2766	0.2661	0.239	0.5977	0.351	0.468	0.1517	0.4344	0.2149	0.3604
1346		Fatty Acid Metabolism(Acyl Carnitine)	acetylcarnitine (C2)	0.39	0.28	0.23	0.72	0.79	0.61		1.4983	1.0732	1.182	0.9158	2.5573	0.7221	1.0013	0.5972	0.0264	0.1966	0.0022	0.0115	0.0007	0.0075	0.2306	0.3821	0.119	0.3774	0.0569	0.1517
1347			3-hydroxybutyrylcarnitine (1)	1.04	1.07	1.21	1.28	1.71	2.06		1.0204	1.3067	1.7469	2.1009	0.5325	0.5707	0.5523	0.6428	0.9095	1	0.833	0.5292	0.4857	0.8938	0.3899	0.4938	0.0573	0.2381	0.0119	0.0496
1348			3-hydroxybutyrylcarnitine (2)	0.98	0.79	1.07	0.98	0.84	0.86		1.2791	1.2523	1.0715	1.0998	0.6164	0.4843	0.6033	0.6597	0.3768	0.8768	0.081	0.1392	0.3424	0.7368	0.9648	0.7126	0.5512	0.8955	0.5559	0.5794
1350			hexanoylcarnitine (C6)	0.48	0.33	0.26	0.58	0.56	0.26		6.2831	3.624	3.5009	1.6353	2.3595	0.7785	1.1339	0.6173	0.0378	0.2446	0.0037	0.0171	0.0014	0.0124	0.0069	0.0401	0.0023	0.0273	7.9889e-05	0.0018
1357			myristoylcarnitine (C14)	1.33	1.65	1.57	0.71	1.02	0.99		1.6061	1.1411	1.6346	1.5902	0.4256	0.7015	0.5663	0.6694	0.7948	1	0.0645	0.1234	0.0788	0.2958	0.3644	0.4799	0.7606	1	0.8842	0.7111
1359			palmitoylcarnitine (C16)	0.93	1.18	1.14	0.76	0.9	0.92		1.9134	1.4462	1.7215	1.7557	0.6283	0.7423	0.5852	0.7144	0.6079	0.968	0.389	0.3293	0.4748	0.8823	0.3793	0.4854	0.7741	1	0.7388	0.6546
1360			palmitoleoylcarnitine (C16:1)*	1.07	1.27	1.26	0.67	0.88	0.93		1.3971	0.9384	1.2264	1.2947	0.7754	0.9841	0.8316	0.9796	0.8016	1	0.1384	0.1814	0.1091	0.3654	0.1903	0.3388	0.636	0.9576	0.5968	0.5955
1361			stearoylcarnitine (C18)	0.98	1.31	1.36	0.93	1.25	1.3		1.4351	1.3275	1.7884	1.8676	0.4607	0.604	0.4527	0.6259	0.4738	0.9179	0.2856	0.2707	0.1497	0.4468	0.7322	0.6306	0.1702	0.464	0.136	0.2712
1362			linoleoylcarnitine (C18:2)*	0.79	0.9	0.88	0.75	0.89	0.99		1.6536	1.2414	1.4745	1.6293	0.7296	0.6549	0.577	0.6435	0.8853	1	0.4747	0.3713	0.4956	0.9052	0.2961	0.4279	0.5494	0.8948	0.6935	0.6376
1363			linolenoylcarnitine (C18:3)*	0.6	0.75	0.37	1.22	1.91	1.77		0.7589	0.9234	1.4494	1.3463	0.9819	0.7376	0.5851	0.3674	0.4366	0.8929	0.8218	0.5257	0.0787	0.2958	0.7616	0.6437	0.2437	0.5704	0.4812	0.5418
1364			oleoylcarnitine (C18:1)	0.71	0.93	0.91	0.58	0.71	0.69		2.2225	1.2916	1.5759	1.5323	0.7369	0.6858	0.5221	0.6677	0.3371	0.8351	0.8378	0.5294	0.8916	1	0.0652	0.1837	0.2303	0.5575	0.1442	0.2818
1366			myristoleoylcarnitine (C14:1)*	0.96	1.78	1.64	0.72	1.13	1.36		1.0389	0.7495	1.1703	1.4113	0.5657	1.0086	0.5457	0.9279	0.7103	0.9924	0.1759	0.2016	0.2093	0.5582	0.911	0.7002	0.4073	0.7658	0.2547	0.3931
1367			suberoylcarnitine (C8-DC)	1.06	0.93	0.81	0.65	0.4	0.35		1.6807	1.0984	0.6675	0.5813	0.8022	0.7434	0.8532	0.6529	0.9545	1	0.8805	0.5463	0.4822	0.8908	0.303	0.4312	0.0097	0.0717	0.004	0.0237
1369			adipoylcarnitine (C6-DC)	0.73	0.8	0.73	0.6	0.52	0.55		1.4061	0.8367	0.7368	0.78	0.9905	0.7887	0.7269	0.7266	0.3071	0.8118	0.6173	0.4408	0.4025	0.8095	0.0104	0.0521	0.0028	0.0317	0.0041	0.0241
1372			pimeloylcarnitine/3-methyladipoylcarnitine (C7-DC)	1.28	0.79	0.84	0.75	0.73	0.5		1.0769	0.807	0.7861	0.5425	0.5346	0.4217	0.6853	0.4468	0.5429	0.9575	0.9841	0.575	0.8872	1	0.2528	0.3993	0.2752	0.612	0.0126	0.0519
1374			arachidoylcarnitine (C20)*	0.61	0.51	0.38	0.69	0.68	0.55		2.3036	1.5854	1.565	1.2773	1.0845	0.5496	0.6663	0.4094	0.1672	0.6434	0.1029	0.1571	0.0215	0.1093	0.3077	0.4345	0.3125	0.6594	0.1798	0.3201
1375			arachidonoylcarnitine (C20:4)	1.73	2.2	2.51	1.18	1.65	2.08		1.018	1.2042	1.683	2.1174	0.3116	0.6849	0.5385	0.7806	0.0086	0.0984	0.0004	0.0035	8.5038e-05	0.0013	0.5018	0.5512	0.2392	0.5685	0.0396	0.1167
1377			behenoylcarnitine (C22)*	0.98	0.68	0.69	0.96	1.13	1.02		1.1539	1.1093	1.3013	1.1713	0.9915	0.6774	0.9675	0.6793	0.7362	0.9967	0.1203	0.1708	0.1437	0.4355	0.8254	0.6677	0.46	0.8127	0.7945	0.6792
1378			dihomo-linolenoylcarnitine (20:3n3 or 6)*	0.7	0.94	0.7	1.3	1.76	2.25		0.8129	1.0529	1.4287	1.8288	0.3836	0.3617	0.2687	0.2687	0.3445	0.8373	0.8958	0.5515	0.3445	0.7405	0.5996	0.5836	0.2752	0.612	0.0222	0.0791
1380			eicosenoylcarnitine (C20:1)*	0.53	0.58	0.49	0.56	0.43	0.46		2.0344	1.1464	0.8779	0.9383	0.7524	0.4357	0.3958	0.3683	0.0408	0.259	0.1591	0.1927	0.0933	0.329	0.3028	0.4312	0.1059	0.3526	0.1206	0.2498
1381			erucoylcarnitine (C22:1)*	0.57	0.41	0.34	0.6	0.67	0.51		2.6555	1.5943	1.7827	1.3497	1.3254	0.5475	0.7607	0.4501	0.1057	0.4882	0.036	0.0861	0.0107	0.0627	0.1481	0.2929	0.1071	0.3527	0.0376	0.1131
1385			docosahexaenoylcarnitine (C22:6)*	1.65	2.06	2.02	1.32	1.59	1.75		1.0419	1.3726	1.6574	1.8194	0.3933	0.8117	0.6479	0.7946	0.0537	0.3043	0.0028	0.014	0.0032	0.0246	0.1774	0.3251	0.072	0.2765	0.0518	0.1415
1387			lignoceroylcarnitine (C24)*	0.84	0.76	1.14	0.81	0.81	0.85		1.0676	0.86	0.8662	0.9027	0.783	0.5934	0.6544	0.8916	0.2691	0.7693	0.047	0.1019	0.4049	0.8107	0.2063	0.3559	0.1221	0.3809	0.2251	0.3715
1388			margaroylcarnitine*	0.88	0.81	0.66	0.68	0.74	0.72		1.6895	1.1467	1.2569	1.2209	0.7761	0.6316	0.6815	0.5142	0.5858	0.9648	0.6526	0.4565	0.3093	0.7014	0.2292	0.3803	0.3168	0.6649	0.3085	0.4329
1389			nervonoylcarnitine (C24:1)*	1.08	1.09	0.95	0.72	0.69	0.71		1.1564	0.8288	0.8028	0.8164	0.7251	0.7912	0.7809	0.6869	0.8041	1	0.8952	0.5514	0.8277	1	0.1009	0.2383	0.0763	0.2865	0.0734	0.1785
1390			cerotoylcarnitine (C26)*	0.87	0.89	1.15	0.73	0.7	0.64		1.6483	1.1981	1.1569	1.0625	1.0472	0.9275	0.9063	1.2041	0.3043	0.809	0.306	0.2818	0.4182	0.8264	0.0125	0.0596	0.0046	0.043	0.001	0.0085
1391			ximenoylcarnitine (C26:1)*	0.93	1.02	0.98	0.66	0.69	0.63		1.3774	0.9112	0.9526	0.8717	0.8521	0.871	0.7945	0.8367	0.7939	1	0.9858	0.575	0.9694	1	0.0061	0.0375	0.0049	0.0442	0.0021	0.015
1395		Carnitine Metabolism	deoxycarnitine	0.84	0.74	0.67	0.44	0.48	0.41		2.7483	1.2202	1.3078	1.1326	1.2458	0.9246	1.0468	0.834	0.3924	0.8852	0.0713	0.1302	0.0167	0.0887	1.1423e-05	0.0006	1.3738e-05	0.0007	1.6653e-06	9.5697e-05
1396			carnitine	0.77	0.71	0.65	0.53	0.53	0.57		1.4417	0.7629	0.758	0.8211	1.0446	0.7381	0.8076	0.6824	0.1785	0.6554	0.029	0.0738	0.0115	0.0665	2.045e-05	0.0009	1.1972e-05	0.0007	4.5017e-05	0.0013
1401		Ketone Bodies	3-hydroxybutyrate (BHBA)	3.59	6.19	10.92	5.51	7.84	9.94		0.2815	1.5523	2.2072	2.7969	0.1044	0.6463	0.3748	1.1405	0.01	0.1048	0.0002	0.002	7.5181e-06	0.0003	9.6729e-05	0.0025	1.2583e-05	0.0007	2.5754e-06	0.0001
1403		Fatty Acid Metabolism (Acyl Choline)	palmitoylcholine	1.82	3.62	4.26	1.49	1.57	1.69		0.7188	1.0698	1.1273	1.2137	0.3944	1.4296	0.7163	1.6795	0.0407	0.259	0.0001	0.0012	1.1528e-05	0.0004	0.0734	0.1935	0.0282	0.146	0.0179	0.0686
1404			oleoylcholine	2.06	3.85	4.81	1.3	1.27	1.54		0.7235	0.9412	0.9164	1.1119	0.485	1.8672	0.9988	2.3334	0.0091	0.0994	1.3481e-05	0.0003	7.5672e-07	5.0604e-05	0.1684	0.3168	0.1822	0.4792	0.0577	0.1525
1405			palmitoloelycholine	2.02	4.16	4.5	1.59	1.67	1.97		0.4954	0.7895	0.8295	0.9765	0.596	2.4812	1.2024	2.6817	0.1493	0.6057	0.0004	0.0036	0.0001	0.0018	0.1912	0.3388	0.1715	0.4659	0.0932	0.2115
1407			linoleoylcholine*	2.67	4.4	5.4	1.02	1.08	1.15		0.8191	0.8324	0.8861	0.9395	0.3318	1.4614	0.8866	1.791	0.0052	0.0702	9.3206e-05	0.0011	1.4703e-05	0.0004	0.4988	0.5494	0.2725	0.6098	0.1586	0.2995
1408			stearoylcholine*	1.56	2.04	3.24	1.25	1.44	1.4		0.9527	1.1891	1.3757	1.3381	0.4283	0.8738	0.6686	1.3859	0.1315	0.5623	0.0195	0.0564	0.0007	0.0074	0.6715	0.6098	0.0803	0.2977	0.0826	0.1941
1410			arachidonoylcholine	2.53	4.66	7.28	1.07	1.59	1.74		0.7643	0.8158	1.2172	1.3328	0.2151	1.0014	0.5444	1.5664	0.0028	0.0468	1.471e-05	0.0003	3.66e-07	2.8432e-05	0.9293	0.7059	0.0872	0.3126	0.025	0.0856
1419		Fatty Acid, Monohydroxy	2-hydroxypalmitate	0.8	0.92	0.98	1.09	1.24	1.01		1.1041	1.2022	1.3637	1.1197	0.9706	0.8938	0.7757	0.9557	0.2107	0.7099	0.5043	0.3854	0.8679	1	0.6001	0.5836	0.2354	0.565	0.9293	0.7256
1420			2-hydroxystearate	0.93	0.95	1.08	1.15	1.34	1.13		0.9823	1.1269	1.318	1.1107	0.8866	0.8435	0.8277	0.9601	0.6542	0.9813	0.6627	0.4604	0.6451	0.9944	0.3769	0.4834	0.134	0.4021	0.4386	0.5189
1425			3-hydroxysuberate	1.19	1.13	1.43	0.99	0.88	0.99		0.6165	0.6089	0.5443	0.6092	0.7187	0.8095	0.8533	1.0286	0.4091	0.8929	0.4469	0.3582	0.1575	0.4597	0.8431	0.6767	0.8127	1	0.9726	0.7316
1442			16-hydroxypalmitate	1.92	1.78	1.48	1.27	1.32	1.29		0.8618	1.0956	1.1398	1.1146	0.8617	1.5305	1.6537	1.2757	0.0322	0.2229	0.0342	0.0839	0.1028	0.3525	0.3663	0.48	0.3276	0.6771	0.3352	0.449
1446			13-HODE + 9-HODE	1.38	1.45	1.09	1.74	1.85	1.52		1.13	1.9656	2.0861	1.7127	1.9521	2.8222	2.6968	2.134	0.4953	0.9304	0.2951	0.2755	0.8104	1	0.129	0.2725	0.4147	0.7703	0.8464	0.6965
1468		Fatty Acid, Dihydroxy	12,13-DiHOME	2.72	3.47	3.33	1	0.94	0.98		1.1633	1.1675	1.0974	1.1375	0.8868	3.0774	2.4096	2.9559	0.0009	0.0228	1.5798e-05	0.0003	2.5782e-05	0.0006	0.7829	0.6553	0.5099	0.8635	0.6264	0.6113
1469			9,10-DiHOME	3.43	3.93	4.08	0.87	0.99	0.9		1.1228	0.9796	1.1088	1.0065	0.9615	3.7768	3.3003	3.9225	0.0006	0.0186	5.3302e-05	0.0008	4.6903e-05	0.0009	0.5175	0.557	0.8426	1	0.5082	0.5587
1471			19,20-DiHDPA	2.14	2.07	1.83	0.56	0.53	0.58		2.1737	1.2234	1.1482	1.2666	0.9829	2.0348	2.1026	1.7955	0.0659	0.3514	0.0144	0.0458	0.0242	0.1201	0.0672	0.1877	0.0616	0.2477	0.1149	0.2423
1473			8,9-DiHETrE	2.28	3.51	3.61	1.29	1.03	1.36		0.7331	0.9466	0.7515	0.9943	0.6012	2.1093	1.372	2.1708	0.0126	0.1241	0.0003	0.0026	0.0003	0.0035	0.3977	0.4966	0.857	1	0.209	0.3552
1475			14,15-DiHETrE	3.96	5.3	5.45	1.34	1.4	1.51		0.7487	1.0014	1.0482	1.1291	0.4847	2.5693	1.9193	2.6419	0.0008	0.0228	9.0208e-05	0.0011	5.8398e-05	0.001	0.5531	0.5698	0.2849	0.6247	0.2371	0.3797
1559		Endocannabinoid	oleoyl ethanolamide	0.46	0.7	0.88	0.45	0.45	0.53		2.7571	1.2508	1.2341	1.4564	1.7361	1.2184	0.7933	1.5237	0.0191	0.1644	0.2369	0.2392	0.717	1	0.0639	0.1806	0.041	0.1934	0.0681	0.1707
1562			palmitoyl ethanolamide	0.78	1.12	1.24	0.73	0.7	0.78		1.9209	1.4094	1.3471	1.4932	1.0066	1.1301	0.7818	1.2454	0.3617	0.8597	0.5155	0.3922	0.3031	0.6957	0.4449	0.5218	0.4029	0.7603	0.704	0.6408
1563			stearoyl ethanolamide	0.81	0.92	1.17	0.93	0.94	1.03		1.5096	1.4097	1.4165	1.5576	1.1411	1.0481	0.927	1.335	0.3345	0.8351	0.6775	0.4662	0.5093	0.9216	0.7407	0.6353	0.8618	1	0.7605	0.6666
1574			linoleoyl ethanolamide	0.87	1.09	1.55	0.89	1.15	1.01		1.4362	1.2715	1.653	1.447	0.9638	1.0493	0.8365	1.4961	0.6115	0.968	0.8068	0.5192	0.129	0.4084	0.7276	0.6284	0.5181	0.8677	0.7758	0.6708
1588		Inositol Metabolism	myo-inositol	0.79	1	1.18	0.95	0.96	0.9		1.2389	1.1767	1.1836	1.1112	1.1141	1.1102	0.8857	1.3156	0.2173	0.7192	0.7235	0.4874	0.4547	0.8587	0.8481	0.6772	0.8956	1	0.7191	0.648
1597			inositol 1-phosphate (I1P)	1.12	1.08	1.26	0.73	0.65	0.47		2.0262	1.4792	1.3188	0.9559	1.406	1.518	1.5816	1.7742	0.8795	1	0.9998	0.575	0.6449	0.9944	0.5535	0.5698	0.4313	0.7851	0.0724	0.1764
1617		Phospholipid Metabolism	choline	1.3	1.48	1.56	0.99	1.1	1.13		1.0642	1.0551	1.1757	1.2026	0.7017	1.036	0.9114	1.0974	0.0064	0.0795	0.0001	0.0016	2.3148e-05	0.0006	0.9743	0.7126	0.2235	0.5485	0.1541	0.2947
1618			choline phosphate	0.77	0.67	0.64	0.56	0.51	0.5		2.0869	1.1746	1.0679	1.0455	1.2074	0.8102	0.927	0.7704	0.0765	0.3971	0.0097	0.0335	0.0048	0.0335	0.0008	0.0107	0.0002	0.0045	0.0001	0.0023
1619			cytidine 5'-diphosphocholine	0.38	0.34	0.21	0.45	0.36	0.25		3.4765	1.5561	1.2362	0.8778	1.8555	0.6394	0.7036	0.3986	0.037	0.2443	0.0158	0.0489	0.0013	0.0122	0.0132	0.0615	0.0046	0.043	0.0002	0.0031
1621			glycerophosphorylcholine (GPC)	0.88	0.79	0.72	0.71	0.67	0.66		1.4759	1.0421	0.9918	0.973	1.0095	0.7957	0.8887	0.7318	0.1402	0.5852	0.0084	0.0305	0.0008	0.0082	0.0002	0.0037	4.4694e-05	0.002	1.6424e-05	0.0005
1622			ethanolamine	3.26	4.86	5.57	2.83	4.09	4.81		0.4269	1.2076	1.7452	2.0541	0.273	1.3275	0.8898	1.521	0.0211	0.1701	0.0012	0.0076	0.0004	0.0047	0.0546	0.1581	0.0072	0.0581	0.0037	0.0223
1623			phosphoethanolamine	0.89	0.84	0.9	0.71	0.79	0.78		1.791	1.269	1.4135	1.3952	0.6344	0.5334	0.5629	0.5697	0.4657	0.9167	0.3059	0.2818	0.5126	0.9252	0.0284	0.1045	0.103	0.3477	0.0463	0.131
1624			cytidine-5'-diphosphoethanolamine	0.76	0.8	0.87	0.61	0.59	0.49		2.1365	1.2946	1.2649	1.0425	0.9625	0.7678	0.7327	0.8408	0.4519	0.9102	0.5904	0.4291	0.7614	1	0.0722	0.1933	0.0771	0.2878	0.0061	0.0315
1625			glycerophosphoethanolamine	0.77	0.63	0.58	0.59	0.56	0.5		1.9262	1.1339	1.087	0.9648	1.1752	0.7435	0.9006	0.6787	0.1436	0.5963	0.0167	0.0506	0.005	0.0349	0.004	0.029	0.0024	0.028	0.0002	0.0035
1626			glycerophosphoserine*	0.93	0.73	0.67	0.76	0.83	0.9		1.5498	1.1755	1.2934	1.3894	1.6766	1.2173	1.5573	1.1243	0.7942	1	0.7485	0.4961	0.6655	1	0.5587	0.5714	0.8239	1	0.9244	0.7241
1627			glycerophosphoinositol*	0.95	0.98	0.95	0.65	0.68	0.57		1.9168	1.2392	1.311	1.0938	1.1813	1.1543	1.1216	1.119	0.8009	1	0.8257	0.5272	0.8095	1	0.2249	0.3762	0.3165	0.6649	0.0758	0.1826
1628			trimethylamine N-oxide	1.36	1.32	1.39	0.4	0.36	0.41		4.3161	1.7473	1.5731	1.787	0.6158	0.8111	0.839	0.8581	0.4623	0.9162	0.5479	0.4089	0.276	0.656	0.018	0.0774	0.019	0.1092	0.0447	0.1289
2154		Glycerolipid Metabolism	glycerol	0.44	0.26	0.31	0.5	0.41	0.35		6.4417	3.2219	2.6329	2.2867	3.073	0.8011	1.3601	0.9442	0.0189	0.163	0.0007	0.0049	0.0016	0.0137	0.0228	0.0907	0.0061	0.0525	0.0018	0.0137
2155			glycerol 3-phosphate	1	0.84	0.81	0.75	0.86	0.8		1.6175	1.2069	1.3888	1.2987	0.9012	0.7575	0.9022	0.7315	0.9859	1	0.4351	0.3524	0.3494	0.7455	0.169	0.3168	0.4184	0.7723	0.185	0.3262
2160			glycerophosphoglycerol	0.95	0.94	0.98	0.85	0.86	0.81		1.2287	1.0463	1.0537	0.9958	0.9708	0.9157	0.9206	0.9541	0.9465	1	0.9519	0.575	0.6473	0.9966	0.3491	0.4663	0.3799	0.7327	0.1726	0.3128
2161		Monoacylglycerol	1-myristoylglycerol (14:0)	0.26	0.17	0.09	0.63	0.67	0.4		5.2244	3.2939	3.5047	2.1106	10.8677	1.8601	2.8466	0.9441	0.0006	0.0188	0.0002	0.002	5.9252e-05	0.001	0.2941	0.4256	0.2294	0.5575	0.048	0.1345
2163			1-pentadecanoylglycerol (15:0)	0.43	0.3	0.23	0.65	0.5	0.32		2.843	1.8373	1.4346	0.9179	3.019	0.8979	1.3032	0.6886	0.0143	0.1347	0.0008	0.0052	0.0001	0.0019	0.1397	0.2849	0.052	0.2203	0.0019	0.0142
2164			1-palmitoylglycerol (16:0)	0.24	0.09	0.23	0.51	0.46	0.29		7.1473	3.6238	3.2849	2.0665	8.4827	0.7939	2.0644	1.9269	0.0057	0.074	0.0013	0.0078	0.0107	0.0627	0.2228	0.3738	0.1469	0.4274	0.0292	0.095
2165			1-palmitoleoylglycerol (16:1)*	0.16	0.09	0.09	0.61	0.58	0.45		4.3287	2.6392	2.5025	1.9274	10.502	0.9163	1.6951	0.8982	0.0072	0.0868	0.0033	0.0158	0.0016	0.0137	0.3446	0.4642	0.2689	0.605	0.0836	0.1954
2166			1-margaroylglycerol (17:0)	0.27	0.12	0.15	0.46	0.58	0.37		3.9384	1.8246	2.2667	1.4664	3.4692	0.4153	0.9472	0.5115	0.0083	0.0962	0.0003	0.0026	0.0014	0.0125	0.1308	0.2738	0.2017	0.5104	0.0554	0.149
2168			1-oleoylglycerol (18:1)	0.2	0.13	0.13	0.51	0.55	0.32		6.2495	3.1909	3.4112	2.0176	6.2729	0.8432	1.2246	0.8267	0.0198	0.1669	0.0065	0.0257	0.0102	0.0615	0.3198	0.4414	0.242	0.57	0.046	0.1309
2169			1-linoleoylglycerol (18:2)	0.21	0.12	0.08	0.59	0.47	0.26		4.0495	2.3842	1.9046	1.0489	4.1847	0.5228	0.8923	0.3537	0.0114	0.1153	0.0031	0.015	0.0011	0.0102	0.3191	0.4414	0.274	0.611	0.0486	0.1353
2170			1-linolenoylglycerol (18:3)	0.24	0.16	0.11	0.45	0.29	0.19		2.8698	1.3048	0.8463	0.5435	3.256	0.5165	0.7967	0.3708	0.0007	0.0196	0.0001	0.0012	3.0975e-05	0.0007	0.0198	0.0823	0.0108	0.0764	0.0006	0.0058
2173			1-dihomo-linolenylglycerol (20:3)	0.26	0.19	0.19	0.73	0.67	0.45		2.4323	1.7846	1.6309	1.102	2.4375	0.4536	0.6353	0.4723	0.0213	0.1708	0.0034	0.0158	0.0055	0.0372	0.5325	0.5597	0.5211	0.8695	0.1365	0.2714
2174			1-arachidonylglycerol (20:4)	0.3	0.25	0.3	0.66	0.71	0.48		1.8167	1.1943	1.2918	0.8666	1.6312	0.407	0.4834	0.4886	0.0054	0.0716	0.0026	0.0131	0.0142	0.0796	0.3402	0.4613	0.3397	0.6939	0.0211	0.0765
2177			1-docosahexaenoylglycerol (22:6)	0.2	0.2	0.28	0.65	0.65	0.39		2.4745	1.6046	1.6128	0.9708	1.2686	0.2512	0.2535	0.3551	0.011	0.1127	0.0108	0.0363	0.0608	0.246	0.4095	0.5043	0.4667	0.819	0.0936	0.2121
2178			2-myristoylglycerol (14:0)	0.33	0.11	0.05	0.53	0.52	0.4		3.0643	1.6125	1.5811	1.2119	5.148	0.5719	1.7142	0.2566	0.0019	0.0358	8.7175e-05	0.0011	1.4036e-05	0.0004	0.1196	0.2617	0.1749	0.4686	0.0097	0.0431
2179			2-palmitoylglycerol (16:0)	0.58	0.1	0.49	0.51	0.58	0.51		4.4529	2.2791	2.595	2.2541	4.3446	0.418	2.5295	2.1156	0.0431	0.268	0.0033	0.0158	0.1106	0.3677	0.3106	0.4366	0.3129	0.6594	0.0957	0.2144
2180			2-palmitoleoylglycerol (16:1)*	0.17	0.08	0.17	0.62	0.77	0.56		3.0651	1.8885	2.3658	1.7188	7.3616	0.6229	1.2429	1.2349	0.0272	0.1988	0.0052	0.0216	0.0257	0.1261	0.1935	0.3406	0.4592	0.8127	0.0815	0.1929
2182			2-oleoylglycerol (18:1)	0.19	0.14	0.12	0.45	0.74	0.43		4.8046	2.1645	3.5613	2.0541	4.4238	0.6384	0.8313	0.5153	0.0112	0.1135	0.0051	0.0212	0.0055	0.0372	0.2221	0.3736	0.4279	0.7815	0.0822	0.194
2183			2-linoleoylglycerol (18:2)	0.25	0.24	0.23	0.38	0.49	0.34		3.5537	1.3575	1.7556	1.2027	2.3477	0.5621	0.5823	0.5505	0.0176	0.1544	0.0253	0.0675	0.0179	0.094	0.1866	0.3349	0.3664	0.7187	0.0794	0.1898
2184			2-arachidonoylglycerol (20:4)	0.47	0.44	0.37	0.64	0.92	0.63		0.9827	0.6338	0.907	0.6204	1.1535	0.5037	0.5473	0.4305	0.0958	0.4514	0.0685	0.1275	0.0307	0.1438	0.3579	0.4754	0.9035	1	0.2609	0.3994
2267		Sphingolipid Metabolism	sphinganine	0.75	0.8	0.93	0.75	1.03	1.22		1.136	0.8555	1.1685	1.3869	1.1796	0.9456	0.8883	1.0953	0.1325	0.564	0.079	0.1384	0.3374	0.7317	0.1273	0.2721	0.9661	1	0.4069	0.5024
2275			galactosylsphingosine	0.39	0.27	0.33	0.62	0.53	0.49		5.143	3.2065	2.7088	2.5427	2.2793	0.6046	0.8977	0.7556	0.0377	0.2446	0.0029	0.0144	0.007	0.0453	0.117	0.2587	0.1837	0.4803	0.1601	0.2995
2305			sphingosine	0.64	0.65	0.77	0.88	1.13	1.41		1.1313	0.9976	1.2739	1.591	0.9047	0.5907	0.5799	0.6946	0.0288	0.2076	0.0188	0.0552	0.0917	0.3259	0.4879	0.5417	0.5387	0.8873	0.0854	0.1989
2308			phytosphingosine	0.76	0.82	0.81	0.38	0.4	0.41		2.5782	0.9821	1.0422	1.0599	2.2862	1.8666	1.7381	1.8531	0.106	0.4885	0.0567	0.1136	0.036	0.1605	0.0024	0.0224	0.0046	0.043	0.0047	0.0267
2322			heptadecasphingosine (d17:1)	0.56	0.43	0.38	0.86	1.03	1.34		1.1386	0.9841	1.1727	1.5279	0.8201	0.3501	0.4582	0.3105	0.0216	0.1721	0.0063	0.0252	0.0028	0.022	0.6071	0.5858	0.8259	1	0.2222	0.3677
2323			hexadecasphingosine (d16:1)*	0.73	0.56	0.65	0.9	1.12	1.52		1.0198	0.9185	1.1415	1.5478	0.8828	0.4949	0.6427	0.5735	0.0488	0.2878	0.008	0.0294	0.1154	0.3761	0.559	0.5714	0.5774	0.9155	0.0405	0.119
2326			sphingadienine	0.59	0.45	0.51	0.81	0.78	0.95		1.289	1.0478	1.0095	1.2213	0.7988	0.3603	0.4678	0.408	0.0062	0.0786	0.0008	0.0053	0.0039	0.0285	0.2833	0.4202	0.2568	0.5861	0.8586	0.7026
2402		Mevalonate Metabolism	3-hydroxy-3-methylglutarate	0.84	0.93	1.1	0.74	0.81	0.85		1.2576	0.9298	1.0141	1.0703	0.4577	0.4265	0.3846	0.5046	0.2576	0.761	0.6384	0.4505	0.5778	0.9708	0.0758	0.1977	0.2029	0.5117	0.3618	0.4667
2417		Sterol	cholesterol	1.13	1.17	1.28	0.81	0.8	0.83		1.1616	0.9406	0.9345	0.9641	0.7023	0.8204	0.7967	0.8964	0.193	0.682	0.1708	0.1999	0.0178	0.0936	0.0404	0.1291	0.0341	0.1711	0.0687	0.1707
2440			4-cholesten-3-one	0.86	0.96	1.26	0.95	0.99	1.09		1.3168	1.2521	1.3003	1.433	1.1771	1.1271	1.0181	1.4813	0.3626	0.8606	0.8722	0.5431	0.2681	0.6443	0.9941	0.7126	0.7496	1	0.5355	0.5708
2460			7-hydroxycholesterol (alpha or beta)	2.83	4.55	5.08	4.45	2.68	2.89		0.2405	1.0707	0.6434	0.694	0.2533	1.1536	0.7169	1.2871	0.0905	0.4382	0.0262	0.0697	0.0343	0.1549	0.1293	0.2726	0.1015	0.3452	0.177	0.316
2462		Pregnenolone Steroids	pregnenolone sulfate	1	1.51	1.53	1	1	1		0.3231	0.3231	0.3231	0.3231	0.3231	0.4876	0.3231	0.4939	1	1	0.1401	0.1823	0.131	0.4129	1	0.7126	1	1	1	0.7316
2501		Progestin Steroids	pregnen-diol disulfate C21H34O8S2*	0.85	1.1	1.56	0.51	0.59	0.52		1.2219	0.6251	0.717	0.6402	0.8446	0.932	0.7144	1.3183	0.2698	0.7693	0.7794	0.5088	0.1102	0.3668	0.001	0.0127	0.0069	0.0559	0.0014	0.0117
2502			pregn steroid monosulfate C21H34O5S*	0.68	0.5	0.45	0.93	0.65	0.63		0.7992	0.7454	0.5192	0.5044	1.0212	0.51	0.6898	0.457	0.3069	0.8118	0.0741	0.1337	0.0201	0.1031	0.5259	0.5592	0.3201	0.6691	0.2716	0.4069
2524		Corticosteroids	cortolone	0.76	0.71	0.39	0.63	0.62	0.62		0.4394	0.2777	0.2736	0.2736	0.7579	0.5373	0.5766	0.2926	0.5184	0.9429	0.3458	0.3062	0.0205	0.1046	0.316	0.438	0.295	0.6373	0.295	0.4228
2531		Androgenic Steroids	dehydroisoandrosterone sulfate (DHEA-S)	1.06	0.98	1	2.48	2.05	2.26		0.45	1.1167	0.9219	1.0157	1.2225	1.2003	1.2908	1.2168	0.7469	0.9967	0.8858	0.5478	0.6048	0.9837	0.0038	0.0284	0.0153	0.0956	0.0074	0.036
2534			epiandrosterone sulfate	1.32	1.47	1.38	1.32	1.3	1.11		0.6304	0.8324	0.817	0.6967	0.5245	0.7686	0.6927	0.7252	0.5938	0.9658	0.4727	0.3707	0.5433	0.9482	0.0478	0.144	0.0642	0.2545	0.1182	0.2463
2542			androsterone sulfate	1.65	1.34	1.39	2.41	2.58	2.91		0.3621	0.8733	0.935	1.0538	0.4309	0.5764	0.7101	0.5991	0.1685	0.645	0.7032	0.4791	0.7654	1	0.0063	0.0382	0.0042	0.0406	0.0013	0.0109
2548			androstenediol (3beta,17beta) monosulfate (1)	0.26	0.27	0.4	0.83	0.67	0.57		1.2496	1.0367	0.8388	0.7091	2.1368	0.5765	0.5458	0.8496	0.0027	0.0461	0.0003	0.0026	0.0009	0.0088	0.7577	0.6422	0.3047	0.65	0.1287	0.2585
2551			androstenediol (3beta,17beta) disulfate (1)	0.76	1.26	1.27	1.1	1.24	1.31		1.1243	1.2333	1.3955	1.471	2.205	2.7822	1.681	2.8064	0.3809	0.8793	0.5978	0.4328	0.8711	1	0.1664	0.3158	0.1003	0.3425	0.0618	0.1593
2573			5alpha-androstan-3beta,17beta-diol disulfate	1.13	1.16	1.42	0.42	0.54	0.26		1.268	0.5351	0.6794	0.327	0.8001	0.929	0.9037	1.1381	0.7139	0.9924	0.7447	0.4942	0.978	1	0.1748	0.3241	0.346	0.6976	0.0145	0.0574
2587		Estrogenic Steroids	estrone 3-sulfate	0.99	1.11	0.99	0.87	0.77	0.68		0.505	0.4401	0.3903	0.3452	0.3481	0.3877	0.3452	0.3463	0.9538	1	0.5012	0.3848	0.9717	1	0.5314	0.5597	0.215	0.5324	0.0511	0.1413
2602		Primary Bile Acid Metabolism	cholate	0.68	0.77	0.65	0.62	0.53	0.62		1.0479	0.6446	0.5606	0.6484	2.4474	1.891	1.6764	1.5946	0.8653	1	0.9632	0.575	0.6796	1	0.269	0.4083	0.1831	0.4795	0.2507	0.3896
2603			glycocholate	0.85	0.93	0.82	0.75	0.93	0.91		1.9586	1.4636	1.8295	1.7748	2.4429	2.2822	2.0817	2.0137	0.6575	0.982	0.8415	0.5299	0.7336	1	0.1438	0.2899	0.4878	0.8387	0.2377	0.3799
2604			taurocholate	0.88	0.91	0.94	0.79	0.99	0.96		1.4576	1.1557	1.4373	1.3967	0.8727	0.7953	0.7675	0.8179	0.8234	1	0.5466	0.4083	0.2941	0.6874	0.4357	0.5173	0.7727	1	0.5874	0.5903
2605			chenodeoxycholate	0.47	0.32	0.33	0.65	0.89	0.97		0.5392	0.3493	0.4817	0.521	2.4997	0.7894	1.1729	0.8243	0.1786	0.6554	0.0135	0.0438	0.0151	0.083	0.3367	0.4576	0.6415	0.9629	0.7184	0.6478
2606			glycochenodeoxycholate	1.06	1.22	1.12	0.71	0.93	0.85		1.8572	1.3254	1.7229	1.5729	2.7574	3.362	2.9158	3.0849	0.8149	1	0.5868	0.4278	0.7106	1	0.0308	0.1098	0.4375	0.7884	0.0675	0.17
2607			taurochenodeoxycholate	0.97	1.15	1.09	0.83	1.01	0.86		1.314	1.0871	1.3337	1.1273	1.0794	1.2444	1.048	1.1819	0.8431	1	0.8891	0.5487	0.7292	1	0.3122	0.4374	0.8635	1	0.4437	0.5214
2611			tauro-beta-muricholate	0.74	0.78	0.88	0.6	1.32	1.32		0.5066	0.3059	0.6698	0.67	0.7124	0.555	0.526	0.6288	0.5771	0.9648	0.6477	0.4562	0.8211	1	0.1299	0.2729	0.2524	0.5808	0.3411	0.4517
2616			glycochenodeoxycholate sulfate	1.04	1.62	2.42	0.53	0.76	0.76		1.5766	0.8298	1.1985	1.2035	0.947	1.5296	0.9878	2.2906	0.7888	1	0.0673	0.1259	0.0056	0.0379	0.04	0.1287	0.2831	0.6224	0.25	0.3896
2618			glycocholate sulfate	0.92	1.4	2.86	0.66	1.36	1.42		1.0104	0.6694	1.3786	1.4374	0.1821	0.2554	0.1675	0.5205	0.8932	1	0.6238	0.4424	0.1788	0.5009	0.4543	0.5232	0.456	0.8091	0.4753	0.538
2619		Secondary Bile Acid Metabolism	deoxycholate	0.74	0.49	0.48	0.71	0.66	0.73		0.9095	0.6454	0.5961	0.666	0.9081	0.4474	0.674	0.4325	0.64	0.9729	0.2955	0.2755	0.253	0.6233	0.6837	0.6149	0.4785	0.8302	0.5468	0.575
2621			glycodeoxycholate	1.04	0.96	1	0.73	0.77	0.66		1.4661	1.0715	1.128	0.9698	1.2894	1.2343	1.341	1.2847	0.8571	1	0.7836	0.5096	0.8527	1	0.0371	0.1226	0.0409	0.1934	0.0017	0.013
2622			taurodeoxycholate	0.78	0.83	0.74	0.64	0.67	0.6		1.7517	1.1215	1.1676	1.045	1.0035	0.8326	0.7833	0.7422	0.6003	0.9677	0.9876	0.575	0.6098	0.9867	0.0419	0.1333	0.0606	0.2453	0.0093	0.0421
2626			glycolithocholate	0.73	0.53	0.4	0.38	0.17	0.17		1.1304	0.4327	0.1932	0.1932	0.6914	0.3693	0.506	0.2782	0.7151	0.9924	0.4399	0.3548	0.2323	0.5887	0.0855	0.2148	0.0036	0.0373	0.0036	0.022
2627			glycolithocholate sulfate*	1.25	1.28	1.36	0.57	0.52	0.53		2.6538	1.5128	1.3754	1.4155	0.6629	0.8492	0.8307	0.8994	0.3802	0.8793	0.2717	0.2624	0.075	0.2873	0.0009	0.0113	0.0005	0.0109	0.0003	0.0041
2628			taurolithocholate	0.77	0.8	0.6	0.52	0.29	0.23		0.9155	0.4719	0.2674	0.2093	0.6192	0.4928	0.4779	0.3741	0.6197	0.9703	0.6631	0.4604	0.3163	0.7116	0.0046	0.031	8.1325e-06	0.0006	1.1767e-06	7.4383e-05
2629			taurolithocholate 3-sulfate	1.29	1.34	1.45	0.6	0.69	0.62		2.696	1.6193	1.8522	1.6582	0.4134	0.5552	0.5346	0.6002	0.0497	0.29	0.1496	0.1876	0.0332	0.1522	0.0073	0.0422	0.0355	0.1748	0.0045	0.0259
2633			glycoursodeoxycholate	0.92	1.03	0.94	1.13	1.67	1.7		0.601	0.6807	1.0035	1.0205	4.3929	4.5329	4.0202	4.1444	0.6214	0.9703	0.8149	0.5227	0.766	1	0.1815	0.3307	0.0013	0.0201	0.0015	0.012
2634			tauroursodeoxycholate	0.92	1.09	1.02	1.51	2.7	2.51		0.4348	0.6583	1.172	1.0933	1.81	1.9688	1.6628	1.8549	0.8452	1	0.4947	0.3816	0.6184	0.9897	0.1242	0.2687	0.0004	0.0096	0.0003	0.0043
2641			glycohyocholate	0.8	1.05	1.08	0.43	1.64	1.76		1.1541	0.4927	1.8923	2.0307	3.3701	3.5554	2.7068	3.6478	0.8056	1	0.9524	0.575	0.2814	0.6653	0.0426	0.1344	0.7385	1	0.9036	0.7149
2650			glycocholenate sulfate*	0.84	1.56	2.36	0.72	0.7	0.69		1.6566	1.1996	1.1555	1.1488	1.0577	1.6494	0.8935	2.4918	0.3822	0.8793	0.0277	0.0722	0.0005	0.0054	0.0715	0.1933	0.043	0.1973	0.0253	0.0859
2651			taurocholenate sulfate	1.06	2.29	3.77	0.83	0.93	0.85		1.6781	1.401	1.5549	1.4308	0.4353	0.9947	0.4627	1.6425	0.6852	0.9907	0.0025	0.0131	6.2813e-05	0.0011	0.5582	0.5714	0.6542	0.9696	0.7069	0.6412
2655			glycodeoxycholate sulfate	1.19	1.88	2.86	0.88	1.36	1.31		2.006	1.7575	2.7208	2.6353	0.9754	1.8352	1.1577	2.7887	0.6203	0.9703	0.0125	0.0408	0.0008	0.0082	0.5747	0.5749	0.4093	0.7667	0.7687	0.6688
3225	Nucleotide	Purine Metabolism, (Hypo)Xanthine/Inosine containing	inosine 5'-monophosphate (IMP)	0.89	0.89	1.19	0.19	0.32	0.27		1.997	0.3755	0.6334	0.5337	0.3974	0.3553	0.3553	0.471	0.8274	1	0.8274	0.5276	0.7869	1	0.0218	0.0882	0.151	0.4337	0.0692	0.1712
3226			inosine	0.72	0.77	0.81	0.51	0.58	0.54		2.456	1.2445	1.4285	1.3271	1.0358	0.7937	0.7446	0.8352	0.0868	0.4239	0.1684	0.1975	0.265	0.6377	0.0006	0.0091	0.0053	0.0464	0.0011	0.0094
3227			hypoxanthine	1.1	1.2	1.24	0.68	0.72	0.71		1.571	1.069	1.1256	1.1179	0.8216	0.9819	0.9019	1.0181	0.4193	0.8929	0.1222	0.1722	0.0698	0.2731	0.0019	0.0189	0.0056	0.0482	0.0038	0.0227
3228			xanthine	1.03	1.16	1.25	0.97	1.06	1.09		1.0709	1.0377	1.1303	1.1708	0.758	0.8761	0.7797	0.9509	0.751	0.9967	0.1082	0.1604	0.0157	0.0849	0.76	0.6432	0.5338	0.8838	0.3108	0.4334
3230			xanthosine	1.78	1.88	1.87	0.59	0.64	0.6		1.6256	0.9551	1.0431	0.9681	0.5507	1.0328	0.9794	1.0274	0.1265	0.5492	0.0956	0.1522	0.1291	0.4084	0.8001	0.6625	0.8721	1	0.9525	0.7316
3233			N1-methylinosine	0.82	1.15	1.82	0.6	0.83	1.33		2.6982	1.6172	2.2285	3.5892	0.4633	0.5308	0.378	0.8441	0.3123	0.8184	0.556	0.4135	0.009	0.0558	0.2877	0.4215	0.4516	0.8021	0.0027	0.0183
3234			2'-deoxyinosine	1.23	1.85	2.55	1.14	1.42	1.56		0.8091	0.9221	1.1492	1.2643	0.6376	1.1827	0.7866	1.623	0.3843	0.8793	0.004	0.0177	6.5952e-05	0.0011	0.8184	0.6656	0.1464	0.4267	0.0606	0.1581
3236			urate	0.7	0.56	0.58	0.38	0.35	0.38		2.8758	1.1022	0.9971	1.0883	1.6212	0.9047	1.1333	0.9403	0.063	0.3421	0.0036	0.0165	0.0063	0.0418	1.5705e-05	0.0008	1.1213e-05	0.0007	4.067e-05	0.0012
3237			allantoin	1.54	1.3	2.24	1.3	1.56	1.33		0.9616	1.2475	1.5041	1.2791	0.6167	0.8002	0.9506	1.3797	0.238	0.7425	0.4648	0.3662	0.0344	0.1549	0.3594	0.4763	0.0886	0.3152	0.5423	0.5732
3243		Purine Metabolism, Adenine containing	adenosine 5'-monophosphate (AMP)	0.71	0.66	0.64	0.42	0.48	0.43		2.3307	0.9868	1.1202	1.011	1.362	0.9005	0.9697	0.8688	0.2003	0.6922	0.1155	0.1677	0.1097	0.3661	0.01	0.0513	0.0235	0.1267	0.0044	0.0257
3244			adenosine 3'-monophosphate (3'-AMP)	0.43	0.22	0.24	0.57	0.46	0.47		1.8498	1.0574	0.8436	0.8668	1.2694	0.2762	0.5488	0.3034	0.0228	0.1775	0.0007	0.0048	0.0012	0.0114	0.2504	0.3993	0.0816	0.302	0.0286	0.0933
3245			adenosine 2'-monophosphate (2'-AMP)	0.34	0.19	0.22	1.13	0.96	0.84		1.2018	1.3552	1.1497	1.015	1.34	0.2545	0.4621	0.3012	0.0409	0.259	0.0047	0.02	0.0118	0.0678	0.6584	0.6037	0.9473	1	0.5996	0.5963
3246			adenosine 3',5'-cyclic monophosphate (cAMP)	0.63	0.74	0.42	0.78	0.55	0.67		1.3638	1.0678	0.7507	0.9107	0.72	0.5309	0.4569	0.3059	0.2269	0.7356	0.3778	0.3228	0.0414	0.1798	0.532	0.5597	0.0823	0.3027	0.1576	0.2989
3248			adenosine 3',5'-diphosphate	0.9	0.89	0.96	1.49	1.5	1.29		0.7162	1.0642	1.0751	0.9246	0.9188	0.8216	0.8255	0.885	0.497	0.9308	0.3652	0.3166	0.6187	0.9897	0.3019	0.4312	0.4481	0.801	0.7995	0.6799
3249			adenylosuccinate	0.2	0.2	0.2	0.37	0.18	0.06		7.0502	2.6214	1.2397	0.4503	0.983	0.1927	0.1927	0.1927	0.008	0.095	0.008	0.0294	0.008	0.0505	0.5122	0.5549	0.245	0.5704	0.057	0.1518
3250			adenosine	0.72	0.77	0.79	0.47	0.47	0.58		2.4168	1.1477	1.133	1.4123	0.9187	0.7112	0.6652	0.7218	0.0543	0.3069	0.1354	0.1796	0.2141	0.5631	0.0032	0.0263	0.0049	0.0442	0.0915	0.2085
3251			adenine	0.74	0.87	0.89	0.65	0.6	0.53		1.9599	1.2818	1.1785	1.0364	0.8985	0.7819	0.661	0.8019	0.0459	0.2781	0.3719	0.3201	0.483	0.8908	0.0017	0.0179	0.0005	0.0111	4.6003e-05	0.0013
3256			N1-methyladenosine	1	1.11	1.38	1.05	1.62	2.25		1.1442	1.1961	1.8545	2.5775	0.5699	0.633	0.5706	0.7873	0.9378	1	0.5292	0.3989	0.0754	0.2884	0.8088	0.6639	0.0193	0.1107	0.0003	0.0041
3257			N6-methyladenosine	0.85	0.95	1.46	0.91	1.03	0.95		1.2384	1.1257	1.2762	1.173	0.4288	0.406	0.3633	0.6255	0.3486	0.8425	0.8362	0.5294	0.138	0.425	0.6567	0.6037	0.8738	1	0.856	0.7014
3266			N6-carbamoylthreonyladenosine	1.07	1.26	1.59	1.01	1.23	1.28		1.0092	1.0187	1.2435	1.2903	0.4145	0.5231	0.4415	0.6597	0.8188	1	0.157	0.1918	0.0103	0.0617	0.9588	0.7126	0.2383	0.5685	0.1817	0.3221
3275			N6-succinyladenosine	1.01	1.3	1.33	0.79	0.91	0.73		1.4594	1.1471	1.3268	1.0666	0.7752	1.0045	0.7831	1.0291	0.7323	0.996	0.1621	0.1932	0.1429	0.4341	0.1082	0.2474	0.4507	0.8021	0.0643	0.1636
3279		Purine Metabolism, Guanine containing	guanosine 3'-monophosphate (3'-GMP)	0.29	0.11	0.1	0.65	0.44	0.43		1.8773	1.221	0.8314	0.803	0.9822	0.1036	0.2828	0.1022	0.0049	0.0681	4.8625e-05	0.0007	4.5255e-05	0.0009	0.4587	0.5244	0.1882	0.4846	0.0904	0.2073
3283			guanosine	0.57	0.71	0.78	0.69	0.61	0.62		2.1713	1.489	1.33	1.3423	1.0507	0.7487	0.6002	0.8172	0.0037	0.0569	0.0889	0.1461	0.1984	0.5408	0.0345	0.1171	0.0344	0.1711	0.0304	0.0977
3284			guanine	0.68	0.99	1.01	0.89	0.86	1.17		1.1568	1.0249	0.9993	1.3486	0.9297	0.9233	0.6278	0.9396	0.057	0.3186	0.9915	0.575	0.9034	1	0.5083	0.5534	0.6886	0.9883	0.5362	0.5709
3286			7-methylguanine	1.08	1.82	2.53	1.96	2.78	3.89		0.6326	1.2396	1.7559	2.4596	0.437	0.7953	0.4712	1.1065	0.7361	0.9967	0.005	0.0211	5.6877e-05	0.001	0.0015	0.0167	1.2398e-05	0.0007	1.8591e-07	2.8499e-05
3291			N2-methylguanosine	1.26	2.1	2.61	2.02	2.52	3.43		0.6179	1.2457	1.5591	2.1199	0.4707	0.9877	0.5921	1.2307	0.275	0.7776	0.0008	0.0053	7.3376e-05	0.0012	0.0035	0.0274	0.0001	0.0044	2.793e-06	0.0001
3292			N2,N2-dimethylguanosine	1.86	3.35	5.47	2.63	4.31	6.53		0.5571	1.4661	2.3992	3.6381	0.1682	0.563	0.3128	0.9198	0.0678	0.3597	0.0003	0.0024	4.1677e-06	0.0002	0.0003	0.006	4.5992e-06	0.0004	1.1693e-07	2.4639e-05
3300			2'-deoxyguanosine	0.66	1.05	1.16	1	1.08	1.25		1.0003	1.0031	1.0806	1.2553	1.101	1.1601	0.7274	1.2788	0.0185	0.1615	0.7566	0.4988	0.4066	0.8131	0.6171	0.588	0.7504	1	0.2949	0.4228
3304		Pyrimidine Metabolism, Orotate containing	orotate	8.95	2.64	2.74	1.68	1.82	1.74		0.8584	1.445	1.5657	1.4898	0.298	0.7861	2.6674	0.8165	4.0345e-05	0.0037	0.0499	0.1051	0.0768	0.2925	0.0627	0.1788	0.0577	0.2389	0.0872	0.2025
3306			orotidine	3.36	6.61	6.77	2.25	4.9	5.54		0.5092	1.1446	2.4937	2.8188	0.1085	0.7167	0.3642	0.735	0.0478	0.2851	0.0007	0.0048	0.0005	0.0054	0.0478	0.144	0.0015	0.0208	0.0006	0.0063
3311		Pyrimidine Metabolism, Uracil containing	uridine 5'-monophosphate (UMP)	0.27	0.25	0.32	0.16	0.17	0.16		10.6171	1.6824	1.7826	1.7039	1.4924	0.3696	0.4063	0.4761	0.0082	0.096	0.0086	0.0308	0.0244	0.121	0.0027	0.0232	0.0133	0.0865	0.0037	0.0224
3313			uridine 3'-monophosphate (3'-UMP)	0.08	0.05	0.05	0.48	0.37	0.34		2.1288	1.019	0.7883	0.7199	2.1568	0.1133	0.1679	0.1133	9.5281e-05	0.0056	2.1191e-05	0.0004	2.1191e-05	0.0006	0.0343	0.1169	0.0098	0.0717	0.0051	0.0277
3316			uridine	0.95	1.01	1.01	0.71	0.77	0.81		1.3862	0.9878	1.0714	1.1291	0.8636	0.8706	0.8242	0.8764	0.5833	0.9648	0.9394	0.5722	0.932	1	0.018	0.0774	0.09	0.3171	0.1505	0.2904
3317			uracil	1.49	1.39	1.32	1.24	1.55	1.62		0.9746	1.2124	1.5111	1.5814	0.7006	0.9758	1.0472	0.9222	0.4081	0.8929	0.6513	0.4563	0.7027	1	0.3453	0.4642	0.2641	0.5967	0.2116	0.3579
3318			pseudouridine	1.05	1.4	1.96	1.18	1.94	2.72		1.0998	1.3004	2.1318	2.9951	0.5561	0.7769	0.5857	1.0926	0.7301	0.996	0.0479	0.1029	0.0003	0.0033	0.0898	0.2208	5.5309e-05	0.0023	3.4815e-07	3.6679e-05
3320			5-methyluridine (ribothymidine)	2.02	3	3.16	1.47	1.93	2.22		0.6367	0.9339	1.2292	1.4111	0.3159	0.9467	0.6384	0.9995	0.0258	0.1935	0.0002	0.0018	0.0001	0.0018	0.1908	0.3388	0.0159	0.0972	0.0037	0.0223
3327			5,6-dihydrouracil	1.22	1.97	1.37	1.09	1.58	1		0.3451	0.3771	0.5447	0.3451	0.5634	1.1123	0.688	0.7696	0.8443	1	0.155	0.1912	0.5473	0.9524	0.8793	0.6892	0.5354	0.8838	1	0.7316
3331			2'-deoxyuridine	1.05	1.36	1.31	1.2	1.43	1.98		0.9237	1.1067	1.3255	1.8247	0.8532	1.1636	0.8939	1.1143	0.918	1	0.1167	0.1681	0.2252	0.5782	0.4468	0.522	0.0946	0.3269	0.0031	0.02
3334			3-ureidopropionate	2.44	2.9	2.69	1.33	1.62	1.43		1.0512	1.3977	1.7072	1.4995	0.7129	2.0677	1.7402	1.9181	0.0009	0.0233	6.0256e-05	0.0008	9.6769e-05	0.0015	0.2039	0.3536	0.2375	0.5676	0.2725	0.4073
3335			beta-alanine	0.96	0.78	0.8	0.67	0.6	0.48		1.7961	1.2021	1.083	0.856	1.1915	0.9275	1.1415	0.9501	0.857	1	0.4036	0.3372	0.4393	0.8417	0.2568	0.4023	0.0745	0.2828	0.0104	0.0456
3338			uridine 2'-monophosphate (2'-UMP)*	0.25	0.11	0.11	0.53	0.4	0.37		2.2946	1.2147	0.9265	0.8573	1.5351	0.1684	0.3906	0.1671	0.0003	0.0143	1.1619e-06	5.772e-05	1.1863e-06	6.6128e-05	0.1736	0.323	0.0776	0.2891	0.0454	0.1297
3343		Pyrimidine Metabolism, Cytidine containing	cytidine 2',3'-cyclic monophosphate	1	2.21	1.76	1	1.76	3.78		0.3059	0.3059	0.5373	1.1568	0.3059	0.6759	0.3059	0.5374	1	1	0.3247	0.2938	0.3387	0.7324	1	0.7126	0.4445	0.7968	0.1554	0.2964
3344			cytidine	1.38	2.1	2.14	0.97	1.19	2.07		0.8007	0.7733	0.9533	1.6572	0.3356	0.7058	0.463	0.7196	0.3141	0.8186	0.0194	0.0564	0.0152	0.0832	0.9039	0.6961	0.6644	0.9763	0.0224	0.0792
3345			cytosine	0.86	1.04	1.49	1.19	1.45	2.13		0.5035	0.5999	0.7294	1.0716	0.5866	0.6106	0.5062	0.8752	0.8137	1	0.9555	0.575	0.5156	0.9262	0.7586	0.6424	0.535	0.8838	0.2337	0.3767
3346			3-methylcytidine	0.99	1.23	1.35	0.89	1.13	1.3		1.382	1.2238	1.5664	1.7978	0.624	0.7686	0.618	0.8393	0.8965	1	0.1715	0.2	0.0771	0.293	0.6149	0.588	0.4716	0.8238	0.1763	0.3157
3365		Pyrimidine Metabolism, Thymine containing	thymine	1.29	1.43	1.62	1.51	1.66	2.16		0.6177	0.9343	1.0283	1.3366	0.5453	0.7806	0.7049	0.8855	0.4538	0.9114	0.3728	0.3202	0.1624	0.4702	0.2859	0.421	0.1569	0.4416	0.0184	0.07
3368			3-aminoisobutyrate	0.92	0.99	1.08	0.6	0.79	0.85		1.4277	0.8597	1.1314	1.2137	1.0065	0.9984	0.9245	1.091	0.6989	0.9907	0.9573	0.575	0.6509	0.9981	0.0199	0.0824	0.1336	0.4016	0.2707	0.4067
3369		Purine and Pyrimidine Metabolism	methylphosphate	0.79	0.81	0.83	0.65	0.67	0.73		1.7239	1.1181	1.163	1.2528	0.9078	0.732	0.7211	0.7515	0.1445	0.5973	0.1492	0.1874	0.2167	0.5666	0.01	0.0513	0.0184	0.1073	0.0581	0.1533
3372	Cofactors and Vitamins	Nicotinate and Nicotinamide Metabolism	quinolinate	3.22	4.12	4.74	2.56	4.87	6.5		0.7524	1.9243	3.6612	4.8911	0.5148	2.1197	1.6569	2.4404	0.0016	0.0323	0.0001	0.0016	4.6192e-05	0.0009	0.0165	0.0721	0.0005	0.0099	4.4255e-05	0.0013
3374			nicotinate ribonucleoside	11.33	12.64	11.58	3.28	2.84	3.15		0.3692	1.2095	1.0492	1.1625	0.116	1.4657	1.314	1.3435	1.5049e-06	0.0004	7.7016e-07	4.251e-05	1.2474e-06	6.7359e-05	0.0053	0.0344	0.004	0.0398	0.0013	0.0109
3376			nicotinamide	0.84	0.86	0.83	0.65	0.62	0.59		1.661	1.0862	1.0296	0.9756	0.7954	0.6831	0.6721	0.6604	0.231	0.7376	0.2689	0.2614	0.1634	0.4722	0.0024	0.0224	0.0012	0.0182	0.0003	0.0043
3378			nicotinamide ribonucleotide (NMN)	0.29	0.28	0.24	0.16	0.5	0.43		5.6654	0.9246	2.8515	2.4082	9.6303	2.7254	2.7475	2.2958	0.0043	0.0635	0.004	0.0175	0.0009	0.009	0.0002	0.004	0.0127	0.0842	0.0023	0.0161
3379			nicotinamide riboside	4.13	3.22	3.29	1.02	1.04	1.03		1.5049	1.5374	1.5712	1.5498	0.6308	2.0286	2.6075	2.0742	0.0985	0.4613	0.835	0.5294	0.7863	1	0.7775	0.653	0.5803	0.9173	0.2506	0.3896
3380			nicotinamide adenine dinucleotide (NAD+)	0.53	0.65	0.61	0.54	0.81	0.9		1.2961	0.6978	1.0507	1.1618	2.1732	1.4208	1.1427	1.3264	0.0222	0.1745	0.1927	0.2118	0.1192	0.3842	0.0893	0.2204	0.5759	0.9146	0.7728	0.6691
3381			nicotinamide adenine dinucleotide reduced (NADH)	1.05	0.53	0.87	0.2	0.83	0.63		1.5925	0.3256	1.3199	1.0102	1.064	0.5623	1.1204	0.925	0.8001	1	0.1164	0.1681	0.4321	0.8376	0.012	0.0574	0.4485	0.801	0.3611	0.4667
3387			nicotinamide N-oxide	26.04	31.94	38.75	3.92	3.65	2.69		0.4902	1.9203	1.7875	1.3174	0.5652	18.055	14.7198	21.9041	4.1206e-05	0.0037	1.6689e-06	6.775e-05	3.7844e-07	2.8432e-05	0.0094	0.0501	0.0254	0.1349	0.0452	0.1295
3388			1-methylnicotinamide	0.97	1.46	2.11	1.25	1.01	0.85		1.2293	1.5305	1.2381	1.0466	0.7852	1.1483	0.7605	1.6535	0.9017	1	0.076	0.1349	0.0017	0.0141	0.5078	0.5534	0.9726	1	0.5604	0.5826
3393			trigonelline (N'-methylnicotinate)	0.81	0.94	1.1	0.97	1.39	1.4		2.7038	2.6222	3.745	3.7916	0.6349	0.5938	0.5164	0.6982	0.555	0.9638	0.8324	0.5291	0.9822	1	0.4223	0.5126	0.0931	0.3243	0.0892	0.2055
3395			N1-Methyl-2-pyridone-5-carboxamide	2.84	5.39	8.11	3.93	5.18	5.53		0.3894	1.5294	2.0168	2.1543	0.1478	0.797	0.4201	1.198	0.0011	0.0261	2.0897e-06	7.9855e-05	6.1921e-08	7.6428e-06	8.7612e-06	0.0005	8.0235e-07	0.0001	4.812e-07	4.6797e-05
3396			N1-Methyl-4-pyridone-3-carboxamide	2.31	4.29	5.86	3.96	4.52	5.25		0.4129	1.636	1.8654	2.1675	0.1897	0.8131	0.4379	1.1108	0.045	0.2767	0.0005	0.0039	5.3013e-05	0.001	0.0002	0.0047	0.0001	0.0038	4.5758e-05	0.0013
3400		Riboflavin Metabolism	riboflavin (Vitamin B2)	1.56	1.71	1.78	1.44	1.51	1.9		0.7908	1.1364	1.1904	1.5021	0.5489	0.9395	0.8554	0.9792	0.0274	0.1997	0.0062	0.0247	0.0037	0.027	0.0497	0.1482	0.0282	0.146	0.0008	0.0073
3401			flavin adenine dinucleotide (FAD)	1.32	1.51	1.35	0.99	0.94	1.11		0.9159	0.9046	0.8616	1.0153	0.7598	1.1443	1	1.0246	0.0521	0.2982	0.005	0.0211	0.0308	0.1438	0.7831	0.6553	0.6075	0.9407	0.5077	0.5587
3402			flavin mononucleotide (FMN)	1.13	1.31	1.26	1.42	1.29	1.61		0.7237	1.029	0.9338	1.1624	0.9436	1.237	1.065	1.1934	0.5181	0.9429	0.1644	0.1946	0.2338	0.5906	0.0888	0.22	0.1006	0.3429	0.0074	0.036
3403		Pantothenate and CoA Metabolism	pantothenate	1.27	1.73	2.22	1.08	1.5	1.61		1.0641	1.1448	1.5957	1.7165	0.5235	0.9047	0.6646	1.1614	0.0826	0.4148	0.0004	0.0035	3.2855e-06	0.0001	0.6929	0.6176	0.0044	0.0416	0.0012	0.0101
3405			phosphopantetheine	0.91	0.74	0.52	0.72	0.75	0.74		0.9671	0.6929	0.721	0.7129	1.2009	0.8897	1.0952	0.6301	0.7598	0.9986	0.2817	0.269	0.1293	0.4084	0.4734	0.5333	0.4725	0.8238	0.2654	0.4035
3406			3'-dephosphocoenzyme A	0.31	0.23	0.13	0.62	0.47	0.46		1.9616	1.2141	0.9313	0.8939	1.894	0.4328	0.5802	0.2375	0.0378	0.2446	0.004	0.0176	0.0002	0.003	0.0821	0.2098	0.0488	0.2126	0.031	0.0987
3408			coenzyme A	0.56	0.44	0.26	0.41	0.48	0.49		2.0734	0.8452	1	1.0219	1.465	0.6478	0.8154	0.3763	0.2902	0.7919	0.0636	0.1223	0.0089	0.0551	0.0324	0.113	0.063	0.252	0.0462	0.131
3409			3-methylcrotonyl/tiglyl CoA	7.24	16.77	22.34	11.42	8.73	7.19		0.1558	1.7794	1.3598	1.1203	0.0715	1.199	0.5174	1.5973	0.0028	0.0468	0.0002	0.0016	7.9376e-05	0.0013	0.0011	0.0139	0.0035	0.0367	0.0114	0.0482
3410			pantetheine	0.64	1.16	0.85	1.97	1.08	1.91		0.4269	0.8409	0.4601	0.8135	1.0648	1.237	0.6858	0.9101	0.5286	0.9515	0.953	0.575	0.8443	1	0.4404	0.5204	0.9059	1	0.2428	0.3837
3413		Ascorbate and Aldarate Metabolism	glucarate (saccharate)	0.37	0.4	0.27	0.24	0.29	0.17		3.2525	0.7777	0.9394	0.5494	7.1583	2.8449	2.6153	1.8976	0.2419	0.7425	0.2303	0.2352	0.0837	0.3072	0.0036	0.0274	0.0229	0.1254	0.0014	0.0117
3414			ascorbate (Vitamin C)	0.64	0.59	0.6	0.45	0.54	0.46		3.3321	1.487	1.7938	1.5288	1.0672	0.6296	0.6881	0.6423	0.2614	0.7669	0.1474	0.1868	0.1138	0.373	0.0375	0.123	0.2131	0.529	0.1053	0.2261
3415			dehydroascorbate	1.11	1.8	1.94	1.36	1.28	1.27		1.2612	1.7101	1.6175	1.6066	0.5026	0.9051	0.5598	0.9745	0.8475	1	0.8309	0.5287	0.564	0.96	0.2616	0.4056	0.3803	0.7327	0.3199	0.4401
3416			threonate	0.68	0.85	0.83	2.9	1.89	2.98		1.0662	3.0905	2.0177	3.1788	0.8984	0.764	0.6114	0.7466	0.1228	0.5462	0.5368	0.404	0.5074	0.9202	0.0004	0.0068	0.0127	0.0841	0.0002	0.0031
3419			oxalate (ethanedioate)	1.55	2.59	2.49	0.62	1.62	1.21		1.395	0.8657	2.2567	1.6901	0.5157	1.3335	0.8007	1.2817	0.1854	0.6688	0.0121	0.0395	0.0129	0.073	0.2421	0.392	0.1806	0.4788	0.6609	0.625
3420			gulonate*	0.62	0.75	0.79	0.27	0.36	0.38		3.2008	0.872	1.1498	1.2126	1.693	1.2701	1.0445	1.3445	0.0784	0.4021	0.0562	0.113	0.1822	0.5086	2.9532e-05	0.0012	0.0006	0.0118	0.0006	0.006
3422		Tocopherol Metabolism	alpha-tocopherol	1.03	1.02	1.08	0.81	0.87	0.9		1.7098	1.3867	1.4828	1.5465	1.1114	1.129	1.1486	1.1996	0.6876	0.9907	0.8229	0.5261	0.2749	0.6544	0.0234	0.0922	0.1582	0.4431	0.4462	0.5228
3426			delta-tocopherol	1.09	1.02	0.91	1.19	1	1.13		0.1432	0.1699	0.1432	0.1623	1.2213	1.2424	1.3305	1.1115	0.5384	0.9575	0.9734	0.575	0.4323	0.8376	0.0659	0.1851	1	1	0.1576	0.2989
3436			gamma-tocopherol/beta-tocopherol	1.04	1.03	1.07	0.97	1.02	1.05		0.6929	0.6692	0.7098	0.7261	1.4262	1.475	1.4799	1.5243	0.6562	0.9817	0.4583	0.3637	0.307	0.699	0.4496	0.5222	0.8159	1	0.7614	0.6667
3438		Biotin Metabolism	biotin	15.09	20.5	22.05	11.71	10.21	5.49		0.0727	0.8515	0.742	0.3994	0.0727	1.49	1.0969	1.6027	2.9643e-08	1.2806e-05	4.0122e-09	7.9727e-07	2.6679e-09	9.2204e-07	2.1989e-07	4.5124e-05	4.1762e-07	9.0206e-05	5.1927e-05	0.0014
3442		Folate Metabolism	5-methyltetrahydrofolate (5MeTHF)	0.26	0.18	0.16	0.46	0.35	0.28		4.0509	1.8595	1.4217	1.1487	2.295	0.4222	0.6081	0.3601	0.0002	0.0109	1.0558e-05	0.0002	2.7565e-06	0.0001	0.0113	0.0548	0.0008	0.0139	0.0002	0.003
3444		Tetrahydrobiopterin Metabolism	dihydrobiopterin	0.69	0.45	0.52	0.52	0.64	0.58		1.8947	0.9799	1.2213	1.0959	0.9835	0.4453	0.6775	0.5095	0.0917	0.4382	0.0077	0.0288	0.0144	0.0801	0.0239	0.0935	0.1428	0.4196	0.022	0.0791
3447		Pterin Metabolism	pterin	0.69	0.58	0.63	1.26	1.45	1.43		0.8671	1.0967	1.2567	1.2361	1.5516	0.9055	1.071	0.9722	0.0064	0.0795	0.0002	0.0021	0.0009	0.0089	0.0898	0.2208	0.0125	0.0836	0.0194	0.0729
3458		Hemoglobin and Porphyrin Metabolism	heme	4.01	4.26	2.89	5.81	13.29	28.57		0.1521	0.8834	2.0211	4.3461	0.1521	0.6476	0.6094	0.44	0.1754	0.6507	0.13	0.1757	0.2537	0.6233	0.0776	0.2006	0.1211	0.3797	0.0109	0.0469
3459			bilirubin (Z,Z)	1.4	1.41	1.34	0.52	0.49	0.4		3.5793	1.8636	1.7361	1.4314	0.9141	1.2933	1.2841	1.2212	0.2157	0.7171	0.1957	0.2118	0.3719	0.776	0.062	0.1776	0.0748	0.2828	0.0323	0.1014
3460			bilirubin (E,E)*	2.55	2.96	3.6	0.7	1.11	1.16		1.9173	1.3366	2.1339	2.2242	0.523	1.5499	1.3345	1.8812	0.0091	0.0994	0.0016	0.0093	0.0008	0.0081	0.6967	0.6189	0.3528	0.7024	0.1181	0.2463
3462			biliverdin	1.69	1.54	1.68	1.6	2.57	3.3		1.2503	1.9958	3.2086	4.1237	0.6045	0.933	1.0223	1.0152	0.0861	0.4236	0.1276	0.1752	0.1082	0.3639	0.0253	0.0969	0.0029	0.0324	0.0003	0.0038
3465			L-urobilin	1.06	0.98	0.95	0.24	0.19	0.18		5.5471	1.3426	1.0629	1.0183	0.0547	0.0534	0.0581	0.0522	0.8347	1	0.9273	0.5659	0.852	1	0.0008	0.011	0.0001	0.0038	6.3023e-05	0.0016
3471		Thiamine Metabolism	thiamin (Vitamin B1)	2.6	2.8	2.73	1.33	1.13	1.05		0.9638	1.2778	1.0919	1.0148	0.6877	1.927	1.7868	1.8787	0.0001	0.0063	7.6349e-05	0.001	8.6228e-05	0.0013	0.4279	0.5144	0.6103	0.9414	0.8382	0.6939
3479		Vitamin A Metabolism	retinol (Vitamin A)	0.66	0.44	0.45	0.36	0.52	0.4		3.6957	1.3437	1.9282	1.4811	0.7733	0.3429	0.5085	0.3518	0.2158	0.7171	0.109	0.1609	0.1356	0.4227	0.0211	0.0861	0.1083	0.3537	0.0272	0.0902
3486		Vitamin B6 Metabolism	pyridoxamine	1.09	1.02	1.08	0.72	0.95	1.14		1.548	1.1204	1.4728	1.7709	1.3986	1.4199	1.5294	1.506	0.6708	0.9848	0.7303	0.4878	0.607	0.9837	0.536	0.5612	0.5898	0.9242	0.8787	0.7085
3487			pyridoxamine phosphate	1.04	1.14	1.14	0.78	0.88	0.9		1.3562	1.0616	1.1922	1.2182	0.8358	0.9527	0.8669	0.9551	0.766	1	0.3985	0.3347	0.4073	0.8136	0.0716	0.1933	0.2418	0.57	0.3397	0.4512
3488			pyridoxal phosphate	2.38	4.62	4.79	1.89	2.32	2.67		0.4675	0.8859	1.0841	1.2469	0.329	1.5185	0.7839	1.577	0.0442	0.274	0.0001	0.0014	0.0002	0.0021	0.2627	0.406	0.0944	0.3269	0.0196	0.0731
3489			pyridoxal	1.97	2.68	2.9	1.41	1.45	1.55		0.6825	0.9655	0.993	1.0548	0.4928	1.3218	0.9714	1.4271	1.2186e-05	0.0018	2.9935e-08	4.2489e-06	7.9896e-09	2.301e-06	0.0186	0.0786	0.0227	0.1254	0.0045	0.026
3490			pyridoxate	12	14.33	15.53	1.07	1.05	1.11		0.8084	0.8619	0.846	0.9005	0.2148	3.0786	2.577	3.335	9.376e-12	1.6202e-08	2.225e-12	2.2105e-09	1.196e-12	2.0664e-09	0.2255	0.3768	0.3171	0.6649	0.1848	0.3262
3492	Xenobiotics	Benzoate Metabolism	hippurate	13.87	12.06	12.63	62.34	65.37	61.76		0.0118	0.7356	0.7714	0.7288	0.1065	1.2842	1.4774	1.3452	0.0004	0.0152	0.0006	0.0044	0.0005	0.0055	1.2291e-05	0.0007	1.3882e-05	0.0007	1.4869e-05	0.0005
3496			2-hydroxyhippurate (salicylurate)	1.77	2.32	2.72	19.46	16.93	16.36		0.0528	1.0277	0.894	0.8636	0.0528	0.1226	0.0935	0.1438	0.3008	0.8082	0.1402	0.1823	0.0736	0.2831	5.8561e-07	7.2106e-05	1.3931e-06	0.0002	1.5854e-06	9.5443e-05
3498			4-hydroxyhippurate	0.8	0.68	0.74	0.35	0.41	0.41		5.7902	2.0186	2.3999	2.3567	0.9481	0.6439	0.7628	0.6982	0.7615	0.9991	0.7036	0.4791	0.4702	0.8767	0.0011	0.0138	0.0026	0.0307	0.002	0.0148
3504			benzoate	2.44	2.25	2.34	1.3	1.51	1.86		0.5628	0.7324	0.851	1.0496	0.545	1.2264	1.3299	1.2738	0.0088	0.099	0.0117	0.0387	0.0087	0.0542	0.4627	0.5261	0.2096	0.5222	0.0566	0.1513
3524			O-methylcatechol sulfate	0.33	0.31	0.26	0.97	0.84	0.89		1.0523	1.0161	0.8792	0.9315	3.6017	1.1285	1.1858	0.9261	0.0041	0.061	0.0058	0.0235	0.0017	0.0141	0.7507	0.6397	0.8075	1	0.8862	0.7111
3527			4-methylcatechol sulfate	7.04	8.5	8.79	3.6	2.26	1.99		0.5932	2.1372	1.342	1.1826	0.0858	0.7292	0.6039	0.7546	0.0001	0.0063	5.8294e-05	0.0008	0.0001	0.0018	0.0304	0.1093	0.1068	0.3527	0.0219	0.079
3559			p-cresol sulfate	1.46	1.65	1.79	1.07	0.92	0.92		1.5974	1.715	1.4667	1.4735	0.4102	0.6759	0.5978	0.734	0.034	0.2324	0.0253	0.0675	0.0348	0.1559	0.7346	0.6316	0.92	1	0.9303	0.7256
3566			o-cresol sulfate	0.24	0.18	0.17	0.7	0.66	0.59		0.7154	0.5001	0.4744	0.42	4.0746	0.7298	0.9872	0.696	0.0201	0.167	0.0072	0.0275	0.0057	0.0383	0.5881	0.5811	0.5788	0.9163	0.754	0.6633
3682		Food Component/Plant	retinal	1.14	1.15	1.5	0.6	0.82	0.89		1.8025	1.0727	1.4794	1.5956	0.4526	0.5212	0.5162	0.6793	0.1968	0.6856	0.3702	0.3193	0.0301	0.1423	0.213	0.3632	0.8128	1	0.9081	0.7171
3712			3-hydroxyindolin-2-one	1.22	1.02	1.16	0.38	0.3	0.31		3.1462	1.1902	0.9419	0.9765	0.5598	0.5733	0.6806	0.6488	0.6776	0.99	0.9552	0.575	0.7472	1	0.0144	0.0654	0.0014	0.0201	0.0033	0.0207
3723			gluconate	1.47	1.8	2.05	0.21	0.36	0.46		4.1787	0.8842	1.5033	1.9362	0.7057	1.2727	1.034	1.4451	0.2285	0.7359	0.0839	0.1409	0.0331	0.1521	0.0017	0.0179	0.0341	0.1711	0.1598	0.2995
3740			beta-cryptoxanthin	0.72	0.93	1.12	0.7	0.77	0.85		1.4902	1.0357	1.1482	1.2684	0.3141	0.2918	0.2252	0.3523	0.2519	0.7532	0.8386	0.5294	0.514	0.9252	0.1072	0.2467	0.2304	0.5575	0.4477	0.5241
3766			cinnamoylglycine	1.24	1.07	1.1	6.78	6.98	6.1		0.1346	0.913	0.9393	0.8211	0.1346	0.1445	0.167	0.1482	0.5763	0.9648	0.8374	0.5294	0.7855	1	3.0938e-05	0.0012	0.0001	0.0039	0.0001	0.0024
3797			ergothioneine	0.82	0.81	0.78	0.68	0.72	0.69		2.1326	1.456	1.5415	1.4623	0.9248	0.7512	0.7613	0.7208	0.1724	0.6507	0.1056	0.1585	0.066	0.2627	0.0011	0.0132	0.0094	0.0706	0.0064	0.0325
3799			erythritol	2.85	3.28	4.13	1.06	1.62	1.09		1.4467	1.5345	2.3432	1.5765	0.2449	0.8043	0.6978	1.0123	0.009	0.0994	0.0008	0.0053	0.0001	0.0018	0.8149	0.6646	0.2425	0.57	0.9699	0.7316
3852			N-(2-furoyl)glycine	0.75	0.8	0.68	1.13	1.22	1.22		1.3041	1.4697	1.5968	1.5945	0.969	0.7763	0.7237	0.6556	0.2417	0.7425	0.3767	0.3222	0.1026	0.3525	0.2604	0.4048	0.145	0.4247	0.1543	0.2947
3878			piperine	0.86	0.99	1.04	0.89	0.82	0.72		0.8981	0.8017	0.7322	0.65	0.5952	0.588	0.5093	0.6196	0.5592	0.9648	0.9656	0.575	0.8893	1	0.7456	0.6373	0.5519	0.8955	0.3336	0.4482
3888			quinate	2	1.04	2.32	0.83	0.64	0.5		2.2598	1.8814	1.4363	1.1323	0.7433	0.7711	1.4861	1.7271	0.151	0.6068	0.9835	0.575	0.7427	1	0.8733	0.6874	0.4325	0.7851	0.2182	0.3639
3895			acesulfame	1	1	1	1	1	1		0.4142	0.4142	0.4142	0.4142	0.4142	0.4142	0.4142	0.4142	1	1	1	0.575	1	1	1	0.7126	1	1	1	0.7316
3913			stachydrine	0.87	0.9	0.85	0.9	0.82	0.79		2.7756	2.489	2.2766	2.1935	0.4587	0.4106	0.3968	0.3886	0.6984	0.9907	0.5981	0.4328	0.6529	0.9994	0.394	0.4955	0.5654	0.9063	0.5646	0.5829
3937			methyl glucopyranoside (alpha + beta)	0.31	0.13	0.26	0.44	0.33	0.26		3.614	1.5937	1.1857	0.9434	3.2159	0.4219	1.0024	0.8448	0.0008	0.0228	2.5213e-06	8.862e-05	0.0002	0.0022	0.009	0.0488	0.0008	0.0139	0.0001	0.0027
4025			carotene diol (1)	1.07	1.07	1.05	0.75	0.75	0.72		2.5315	1.911	1.8904	1.8193	0.9003	0.9636	0.9598	0.9487	0.631	0.9719	0.4671	0.3668	0.5233	0.9304	0.0428	0.1346	0.0411	0.1934	0.0247	0.085
4026			carotene diol (2)	0.71	1.13	0.99	0.81	0.79	0.61		1.9653	1.5999	1.5517	1.193	0.8061	0.913	0.5757	0.8016	0.3211	0.8208	0.3077	0.2825	0.5062	0.9202	0.6231	0.5891	0.5355	0.8838	0.0451	0.1295
4076		Bacterial/Fungal	N-methylpipecolate	0.72	0.73	0.8	0.38	0.55	0.57		1.7404	0.6551	0.9493	0.9943	0.778	0.5663	0.5628	0.6216	0.4969	0.9308	0.2587	0.2546	0.4649	0.8704	0.0005	0.0079	0.0255	0.135	0.0572	0.1519
4089		Drug	2-hydroxyacetaminophen sulfate*	2.01	2.31	1.79	1	1	1		0.3359	0.3359	0.3359	0.3359	0.4	0.9247	0.8024	0.7151	0.0632	0.3424	0.0214	0.0601	0.107	0.3612	1	0.7126	1	1	1	0.7316
4091			3-(cystein-S-yl)acetaminophen*	1.09	0.94	0.81	0.84	0.57	0.56		0.7472	0.6285	0.4249	0.4165	3.7008	3.4741	4.0295	2.9933	0.6173	0.9703	0.5155	0.3922	0.5573	0.96	0.3103	0.4366	0.1752	0.4686	0.4218	0.5126
4092			3-(N-acetyl-L-cystein-S-yl) acetaminophen	1.54	1.33	1.7	1.21	1.23	1.29		0.2306	0.2787	0.2825	0.2966	2.4543	3.2621	3.7725	4.1672	0.9871	1	0.6819	0.4689	0.2346	0.591	0.4305	0.5155	0.4021	0.7603	0.3117	0.4334
4093			4-acetaminophen sulfate	1.06	1	0.93	0.58	0.52	0.52		0.2024	0.118	0.1044	0.1046	1.5502	1.5565	1.65	1.4378	0.8166	1	0.8139	0.5227	0.9491	1	0.128	0.2724	0.0583	0.2409	0.0592	0.1552
4095			4-acetamidophenol	0.83	0.48	0.48	1	1	1		0.4485	0.4485	0.4485	0.4485	0.9302	0.4485	0.772	0.4485	0.6859	0.9907	0.0289	0.0738	0.0289	0.138	1	0.7126	1	1	1	0.7316
4096			4-acetamidophenylglucuronide	0.84	0.66	0.65	0.57	0.35	0.35		0.0831	0.0476	0.0294	0.0294	0.6129	0.4064	0.5139	0.3966	0.2528	0.7534	0.045	0.0996	0.0313	0.1457	0.2669	0.4063	0.0157	0.0967	0.0157	0.0608
4128			allopurinol	0.41	0.19	0.13	0.06	0.04	0.03		12.3358	0.6886	0.4786	0.3648	4.6779	0.8723	1.9099	0.6247	0.0045	0.0653	8.0872e-06	0.0002	2.5017e-07	2.2752e-05	9.9098e-09	3.0505e-06	4.4485e-10	2.5623e-07	1.3664e-10	5.7583e-08
4129			allopurinol riboside	0.82	0.6	0.51	1	1	1		0.35	0.35	0.35	0.35	0.6901	0.4127	0.5666	0.35	0.4699	0.9167	0.1841	0.2071	0.0832	0.3069	1	0.7126	1	1	1	0.7316
4135			aripiprazole	1	1	1	1	1	1		0.7835	0.7835	0.7835	0.7835	0.7835	0.7835	0.7835	0.7835	1	1	1	0.575	1	1	1	0.7126	1	1	1	0.7316
4180			dextromethorphan	1	1	1	0.96	0.96	0.97		1.0284	0.9851	0.9867	0.9934	0.9851	0.9851	0.9851	0.9851	1	1	1	0.575	1	1	0.0059	0.0372	0.0078	0.0614	0.0239	0.0824
4194			famotidine	1	1	1	0.92	0.85	0.91		0.2806	0.2568	0.2379	0.2551	0.2379	0.2379	0.2379	0.2379	1	1	1	0.575	1	1	0.1873	0.3351	0.0125	0.0836	0.1557	0.2964
4207			lamotrigine	1	1	1	1	1	1		0.0197	0.0197	0.0197	0.0197	0.0197	0.0197	0.0197	0.0197	1	1	1	0.575	1	1	1	0.7126	1	1	1	0.7316
4233			atorvastatin (lipitor)	1	1	1	1	1	1		0.9174	0.9174	0.9174	0.9174	0.9174	0.9174	0.9174	0.9174	1	1	1	0.575	1	1	1	0.7126	1	1	1	0.7316
4271			oxypurinol	0.78	0.72	0.71	0.48	0.47	0.45		1.8927	0.9073	0.8884	0.8429	0.9118	0.6521	0.7126	0.6481	0.0551	0.31	0.0083	0.0303	0.0077	0.0491	1.5401e-06	0.0001	5.111e-07	9.7776e-05	2.364e-07	2.9887e-05
4274			penicillin G	1	1	1	0.15	0.07	0.05		19.411	2.8173	1.4043	1.0071	0.09	0.09	0.09	0.09	1	1	1	0.575	1	1	1.1582e-06	0.0001	4.739e-09	2.0472e-06	7.8132e-10	2.4694e-07
4294			riluzole	1	1	1	1	1	1		0.8643	0.8643	0.8643	0.8643	0.8643	0.8643	0.8643	0.8643	1	1	1	0.575	1	1	1	0.7126	1	1	1	0.7316
4298			salicylate	0.71	0.73	0.89	1.4	1.69	1.03		0.848	1.1895	1.4308	0.8752	1.1247	0.8233	0.8037	1.001	0.2905	0.7919	0.3164	0.2881	0.7155	1	0.2602	0.4048	0.2241	0.5486	0.9748	0.7316
4301			S-carboxymethyl-L-cysteine	1.48	1.6	1.7	1.53	1.91	1.84		0.9321	1.4241	1.7786	1.7184	0.3095	0.4966	0.457	0.527	0.1271	0.5497	0.1091	0.1609	0.0345	0.1549	0.0221	0.0886	0.0013	0.0197	0.0019	0.0139
4304			sertraline	1	1	1	1	1	1		0.6521	0.6521	0.6521	0.6521	0.6521	0.6521	0.6521	0.6521	1	1	1	0.575	1	1	1	0.7126	1	1	1	0.7316
4312			topiramate	0.83	0.81	0.82	1	1	1		0.708	0.708	0.708	0.708	0.8779	0.708	0.7285	0.7198	0.204	0.6979	0.1359	0.1801	0.1731	0.4895	1	0.7126	1	1	1	0.7316
4327			warfarin	1	1	1	0.99	0.96	0.99		0.957	0.9435	0.9177	0.9467	0.9177	0.9177	0.9177	0.9177	1	1	1	0.575	1	1	0.2862	0.421	0.0029	0.0331	0.4146	0.5084
4340			o-hydroxyatorvastatin	1	1	1	1	1	1		0.8783	0.8783	0.8783	0.8783	0.8783	0.8783	0.8783	0.8783	1	1	1	0.575	1	1	1	0.7126	1	1	1	0.7316
4342			p-hydroxyatorvastatin	1	1	1	0.93	0.97	0.95		0.0397	0.037	0.0387	0.0379	0.037	0.037	0.037	0.037	1	1	1	0.575	1	1	0.0104	0.0521	0.3262	0.6759	0.0804	0.1919
4343			p-hydroxyatorvastatin lactone	1	1	1	1	1	1		0.8507	0.8507	0.8507	0.8507	0.8507	0.8507	0.8507	0.8507	1	1	1	0.575	1	1	1	0.7126	1	1	1	0.7316
4358			rocuronium	0.98	0.97	1.04	0.77	0.66	0.62		1.2639	0.976	0.8354	0.7869	0.1789	0.1738	0.1752	0.1859	0.7493	0.9967	0.6593	0.459	0.5897	0.9745	0.1416	0.2873	0.0215	0.1204	0.0093	0.0421
4461		Chemical	sulfate*	1.31	1.64	1.9	0.83	0.95	0.98		1.1421	0.9536	1.0801	1.1148	0.6685	1.0986	0.8774	1.2703	0.0419	0.2614	0.0008	0.0053	5.5118e-05	0.001	0.153	0.2999	0.5899	0.9242	0.8161	0.6848
4464			O-sulfo-L-tyrosine	0.66	0.79	0.8	0.73	0.74	0.75		1.166	0.8481	0.866	0.8802	1.0713	0.8442	0.7101	0.8583	0.0366	0.2443	0.2064	0.2187	0.2322	0.5887	0.1014	0.2383	0.1309	0.3974	0.1449	0.2826
4524			dexpanthenol	1	1	1	1	1	1		1	1	1	1	1	1	1	1
4532			glycerol 2-phosphate	1.03	0.8	0.61	0.53	0.44	0.42		2.1076	1.1151	0.9214	0.8766	0.7739	0.6182	0.7954	0.475	0.9724	1	0.7235	0.4874	0.2984	0.6928	0.0674	0.1878	0.013	0.0858	0.0048	0.027
4539			lanthionine	1.16	1.55	1.75	1.48	1.72	1.22		0.7776	1.1487	1.3383	0.9487	0.8709	1.3474	1.0084	1.5254	0.1718	0.6507	0.0021	0.0114	0.0002	0.0021	0.0079	0.045	0.0016	0.0225	0.1586	0.2995
4553			phenol red	512.88	731.94	657.25	77.19	87.75	69.44		0.0016	0.1235	0.1404	0.1111	0.0016	1.1711	0.8206	1.0516	1.0023e-09	5.7731e-07	3.4043e-10	1.1274e-07	4.7238e-10	2.7209e-07	0.0099	0.0513	0.0085	0.0657	0.0113	0.0479
4554			azeloylcarnitine (C9-DC)	1.09	0.72	0.72	0.69	0.68	0.43		0.6417	0.4435	0.4388	0.2749	0.2162	0.1556	0.2363	0.1556	0.9055	1	0.5761	0.4221	0.5761	0.9702	0.2651	0.406	0.2609	0.5916	0.1755	0.315
4555			benzoylcarnitine*	3.64	5.1	3.87	2.98	2.29	1.89		0.2202	0.6551	0.505	0.4167	0.6229	3.1776	2.2674	2.4117	0.0003	0.012	3.2807e-05	0.0005	0.0003	0.003	0.04	0.1287	0.0991	0.3394	0.1885	0.3283
4556			perfluorooctanesulfonic acid (PFOS)	1	1.24	1.26	0.93	0.81	0.83		2.1107	1.9569	1.7088	1.7493	1.0815	1.3458	1.0861	1.3663	0.8942	1	0.1211	0.1714	0.0832	0.3069	0.7828	0.6553	0.1867	0.4829	0.2846	0.4159
4565			succinimide	0.32	0.46	0.37	0.75	0.86	0.93		1.7075	1.2807	1.4659	1.58	2.6024	1.2028	0.8283	0.9706	8.0209e-05	0.0055	0.005	0.0211	0.0005	0.0058	0.5665	0.5733	0.4093	0.7667	0.2191	0.3645
4598			thioproline	1.2	1.2	1.13	1.2	1.28	1.28		0.8033	0.9667	1.0285	1.0318	0.8018	0.9632	0.9653	0.9079	0.5335	0.9539	0.6195	0.4413	0.7719	1	0.5261	0.5592	0.4339	0.7851	0.4255	0.5148
5861	Cholesterol Ester	Ester	CE(12:0)	1.06	1.49	1.12	0.91	0.98	0.91		0.6454	0.5889	0.6346	0.5869	0.5653	0.8416	0.5998	0.6343	0.9109	1	0.0266	0.0701	0.8759	1	0.7273	0.6284	0.9062	1	0.9195	0.7225
5862			CE(24:1)	1.55	1.39	1.24	1.06	1.13	0.92		1.1578	1.2285	1.3115	1.0651	0.9279	1.2868	1.4371	1.1467	0.1556	0.6153	0.2592	0.2547	0.4942	0.9046	0.6761	0.6106	0.0357	0.1748	0.8408	0.694
5863			CE(14:1)	0.72	1.24	0.67	2.15	2.1	0.89		0.8674	1.8646	1.8184	0.7703	1.9452	2.4156	1.3966	1.3	0.2093	0.7089	0.7732	0.5061	0.2234	0.5769	0.9928	0.7126	0.9936	1	0.5688	0.5839
5864			CE(15:0)	1.29	1.21	1.01	0.96	0.92	0.97		1.4343	1.3802	1.3244	1.3874	1.721	2.0902	2.2183	1.7451	0.1671	0.6434	0.1599	0.193	0.8781	1	0.4905	0.5426	0.3844	0.738	0.5069	0.5587
5865			CE(16:0)	1.12	1.26	1.11	0.98	0.91	0.92		1.3668	1.3375	1.248	1.2563	1.3929	1.7513	1.5545	1.5446	0.4834	0.9235	0.0553	0.1121	0.5849	0.9741	0.6761	0.6106	0.2104	0.5232	0.3118	0.4334
5866			CE(16:1)	1.15	1.14	1.18	0.99	0.99	0.98		1.7203	1.704	1.6993	1.6869	3.3596	3.8443	3.8626	3.966	0.6589	0.9824	0.2142	0.2234	0.483	0.8908	0.8104	0.6639	0.6666	0.9765	0.6715	0.6293
5867			CE(17:0)	0.96	1.31	1.07	0.94	1	1.01		0.9995	0.9369	0.999	1.0089	1.1396	1.4882	1.0981	1.2163	0.7506	0.9967	0.0159	0.0492	0.5851	0.9741	0.246	0.3957	0.3017	0.6445	0.5538	0.5778
5868			CE(18:0)	1.14	1.2	1.11	1.07	1.06	1		0.8779	0.9388	0.9274	0.8807	1.1013	1.3211	1.2561	1.2279	0.0779	0.4004	0.0202	0.0575	0.1596	0.4649	0.5936	0.5815	0.7417	1	0.8036	0.6823
5869			CE(18:1)	1.1	1.16	1.12	1.05	0.99	0.98		0.9622	1.0068	0.9552	0.9415	1.1364	1.3231	1.2455	1.2766	0.3288	0.8318	0.0837	0.1409	0.2789	0.6611	0.8492	0.6774	0.6722	0.9769	0.6508	0.6205
5870			CE(18:2)	1.07	1.1	1.11	1.02	0.95	0.94		1.7516	1.7859	1.6639	1.6515	2.1742	2.4002	2.3367	2.4194	0.9795	1	0.4122	0.3419	0.7898	1	0.6945	0.6179	0.3507	0.699	0.3943	0.4916
5871			CE(18:3)	1.16	1.21	1.09	1.05	1.02	0.96		1.8391	1.932	1.8678	1.7739	2.7937	3.3883	3.241	3.039	0.5002	0.9308	0.1062	0.1585	0.887	1	0.9357	0.7086	0.6431	0.9632	0.4739	0.538
5872			CE(18:4)	0.84	1.32	1.11	1.05	1.19	1.27		1.7512	1.8328	2.0831	2.2162	3.5886	4.737	3.0107	3.986	0.0589	0.3236	0.6681	0.4622	0.9652	1	0.3752	0.4828	0.7339	1	0.667	0.6271
5873			CE(20:0)	0.73	0.71	0.73	0.88	0.89	1.03		1.1006	0.9673	0.9769	1.1314	1.4327	1.0111	1.045	1.0428	0.047	0.2828	0.0388	0.091	0.0449	0.1922	0.6506	0.6019	0.629	0.956	0.8933	0.7125
5874			CE(20:1)	1.15	1.21	0.97	1.15	1.11	1		0.8101	0.9314	0.9004	0.8097	1.1413	1.3854	1.3167	1.1048	0.1523	0.609	0.0359	0.0861	0.5904	0.9745	0.1606	0.3074	0.2723	0.6098	0.726	0.6507
5875			CE(20:2)	1.17	1.06	1.16	1.04	1.07	0.86		0.8685	0.9044	0.9314	0.7454	1.3451	1.4227	1.5744	1.5545	0.1242	0.5474	0.8807	0.5463	0.1038	0.3536	0.8374	0.6733	0.5377	0.8866	0.0908	0.2079
5876			CE(20:3)	1.1	1.14	1.05	1.05	1.06	1.04		1.0362	1.0843	1.103	1.0737	1.3547	1.5511	1.489	1.4273	0.2634	0.7678	0.1035	0.1577	0.6322	0.9897	0.6548	0.6037	0.6095	0.9414	0.8428	0.6946
5877			CE(20:4)	1.09	1.13	1	0.91	0.85	0.85		1.2451	1.1375	1.0559	1.0593	1.5136	1.703	1.6517	1.519	0.511	0.9373	0.3462	0.3062	0.8115	1	0.3638	0.4799	0.1074	0.3527	0.1247	0.2547
5878			CE(20:5)	1.14	1.11	1.02	1.06	0.99	0.97		1.8333	1.9345	1.8216	1.7843	2.3981	2.664	2.7333	2.4428	0.4311	0.8929	0.442	0.3558	0.8271	1	0.9566	0.7126	0.6169	0.9476	0.6132	0.6042
5879			CE(22:0)	1.4	1.37	1.12	0.76	0.75	0.69		1.6369	1.2406	1.2292	1.1277	1.065	1.4643	1.4921	1.1931	0.4993	0.9308	0.4111	0.3412	0.7886	1	0.4041	0.5	0.3978	0.7555	0.3595	0.4652
5880			CE(22:1)	1.14	1.08	1.07	2.75	1.24	1.14		0.8107	2.2291	1.009	0.9221	0.8905	0.958	1.016	0.9538	0.7438	0.9967	0.8419	0.5299	0.9022	1	0.2133	0.3632	0.4399	0.7901	0.7914	0.6792
5881			CE(22:2)	0.91	0.86	0.94	0.93	0.93	0.85		21.8829	20.3417	20.2946	18.4996	0.9741	0.8405	0.8888	0.9176	0.6795	0.9901	0.52	0.394	0.7828	1	0.1442	0.2902	0.0825	0.3028	0.2231	0.3687
5882			CE(22:4)	1.19	1.31	1.05	1.06	1.04	0.93		0.6782	0.7178	0.702	0.6339	1.0521	1.3824	1.2526	1.1004	0.0644	0.3469	0.0038	0.0171	0.5556	0.96	0.6043	0.5845	0.7323	1	0.3895	0.487
5883			CE(22:5)	1.06	1.14	1.08	1.04	1.02	0.99		0.8911	0.9272	0.9112	0.8807	1.1999	1.3702	1.272	1.2952	0.4934	0.9287	0.1487	0.1873	0.414	0.8213	0.7766	0.6527	0.9184	1	0.8345	0.6939
5884			CE(22:6)	1.18	1.23	1.14	1.02	0.96	0.98		2.3533	2.3899	2.2531	2.2952	1.2823	1.5755	1.5152	1.4578	0.313	0.8184	0.193	0.2118	0.8044	1	0.9262	0.7049	0.4723	0.8238	0.7333	0.6533
5885			CE(24:0)	0.97	0.87	1	0.61	1.1	0.98		11.8913	7.2838	13.0529	11.6718	7.1459	6.2398	6.9194	7.1552	0.9188	1	0.9248	0.5659	0.9888	1	0.1965	0.3438	0.9291	1	0.9856	0.7316
5886			CE(14:0)	1.16	1.26	1.06	1.01	0.99	0.99		1.4903	1.5104	1.4806	1.4712	2.3487	2.9668	2.7245	2.4832	0.6237	0.9703	0.1278	0.1752	0.8093	1	0.8629	0.6824	0.4488	0.801	0.7031	0.6408
5887	Ceramides	CER	CER(14:0)	1.22	1.39	1.79	1.63	1.68	1.8		0.8126	1.3269	1.3662	1.4631	0.9301	1.2893	1.1346	1.6632	0.1587	0.6202	0.0317	0.079	0.0002	0.0026	0.0052	0.0339	0.003	0.0335	0.0011	0.0097
5888			CER(16:0)	1.57	1.88	2.44	2.42	2.38	2.45		0.5448	1.3171	1.2988	1.3374	0.6213	1.1687	0.9739	1.5173	0.0118	0.1183	0.0008	0.0053	1.3754e-05	0.0004	5.7126e-05	0.0017	8.7585e-05	0.0034	6.5147e-05	0.0016
5889			CER(18:0)	1.55	2.01	2.58	3.01	2.86	2.98		0.6184	1.8589	1.7705	1.8413	0.63	1.2664	0.9753	1.6238	0.0173	0.1534	0.0005	0.0038	1.4416e-05	0.0004	6.7624e-06	0.0004	1.2582e-05	0.0007	7.7222e-06	0.0003
5890			CER(18:1)	1.48	1.81	2.07	2.58	2.27	2.31		0.4863	1.254	1.102	1.1242	0.5043	0.9137	0.7442	1.0448	0.0345	0.2337	0.0026	0.0134	0.0002	0.003	2.9013e-05	0.0012	0.0001	0.0041	0.0001	0.0023
5891			CER(20:0)	1.46	1.89	2.49	2.93	3.17	3.37		0.6494	1.9024	2.0569	2.1865	0.6466	1.2248	0.9451	1.6087	0.0496	0.29	0.0021	0.0114	5.2421e-05	0.001	1.8455e-05	0.0009	9.9671e-06	0.0007	3.1959e-06	0.0001
5892			CER(26:1)	1.34	1.05	1.53	1.62	1.52	1.16		0.7488	1.2153	1.1353	0.8656	0.6421	0.6749	0.8627	0.9842	0.1272	0.5497	0.8486	0.5326	0.0258	0.1261	0.0061	0.0375	0.0151	0.0956	0.3491	0.4568
5893			CER(22:0)	1.47	1.82	2.38	2.4	2.43	2.5		0.6742	1.6172	1.6378	1.6825	0.6251	1.1375	0.9164	1.4879	0.0293	0.2092	0.0014	0.0083	2.6252e-05	0.0006	3.9817e-05	0.0013	3.8957e-05	0.0019	2.3964e-05	0.0008
5894			CER(22:1)	1.34	1.7	1.88	2.23	2.2	2.33		0.5558	1.2413	1.2254	1.2967	0.6109	1.0387	0.818	1.148	0.0452	0.2772	0.0007	0.005	0.0001	0.0016	5.735e-06	0.0004	1.5814e-05	0.0008	5.0693e-06	0.0002
5895			CER(24:0)	1.27	1.48	1.76	1.54	1.54	1.57		0.7665	1.1812	1.1774	1.2018	0.6633	0.9835	0.8434	1.1657	0.0756	0.3934	0.0054	0.0221	0.0002	0.003	0.0019	0.0189	0.002	0.0256	0.0013	0.0109
5896			CER(24:1)	1.39	1.63	1.95	1.84	1.83	1.88		0.7539	1.3844	1.3811	1.417	0.6023	0.9838	0.8398	1.1718	0.0174	0.1534	0.0008	0.0053	3.1297e-05	0.0007	0.0002	0.0035	0.0003	0.007	0.0001	0.0025
5897			CER(26:0)	1.46	0.93	1.09	0.71	0.86	0.73		1.2516	0.8947	1.0797	0.9171	0.8771	0.813	1.278	0.9594	0.0817	0.4115	0.5903	0.4291	0.6413	0.9939	0.1145	0.2563	0.7164	1	0.1495	0.2891
5898			CER(20:1)	2.08	2.61	2.48	2.61	2.26	2.51		0.4664	1.2156	1.0551	1.1723	0.4183	1.0925	0.8691	1.037	0.0024	0.0416	0.0002	0.0019	0.0003	0.0039	0.0003	0.006	0.0045	0.0427	0.0004	0.0049
5900	Diacylglycerol	Ester	DAG(12:0/16:0)	1.06	1.35	1	1.35	1.62	1.37		0.5393	0.7283	0.8747	0.74	4.6002	6.2269	4.8927	4.618	0.7319	0.996	0.4479	0.3583	0.865	1	0.2525	0.3993	0.0877	0.3131	0.0383	0.1145
5901			DAG(20:0/20:0)	1.01	0.92	0.98	1.07	1.22	1.1		0.8873	0.9485	1.0782	0.9789	0.9317	0.859	0.9409	0.9123	0.9567	1	0.4652	0.3662	0.9803	1	0.4932	0.5445	0.2815	0.622	0.3433	0.453
5902			DAG(12:0/18:1)	1.17	1.16	1.11	1.11	0.99	1.04		1.2477	1.3889	1.234	1.297	5.0832	5.8978	5.9725	5.6458	0.8357	1	0.5568	0.4137	0.7746	1	0.6412	0.5972	0.9456	1	0.8363	0.6939
5903			DAG(12:0/18:2)	1.03	1.01	1.01	1.17	1.07	1.2		0.7935	0.9305	0.8451	0.9546	3.1279	3.1734	3.2103	3.1631	0.7759	1	0.8967	0.5516	0.9834	1	0.6964	0.6189	0.9662	1	0.6083	0.6017
5904			DAG(14:0/14:0)	1.12	1.22	1.09	0.95	0.97	0.88		0.7956	0.7525	0.7736	0.6967	4.3341	5.3001	4.874	4.7324	0.1587	0.6202	0.1675	0.1969	0.4516	0.8547	0.8047	0.6635	0.9633	1	0.2401	0.3811
5905			DAG(14:0/16:0)	1.15	1.34	1.11	1.08	1.14	0.97		1.9594	2.1147	2.2385	1.9011	9.6635	12.9141	11.1097	10.7328	0.4933	0.9287	0.065	0.1239	0.5941	0.9772	0.6555	0.6037	0.3929	0.7491	0.8163	0.6848
5906			DAG(14:0/16:1)	1.17	1.02	1	0.96	1.12	1.22		1.0461	1.0056	1.1684	1.2716	6.7541	6.8672	7.8728	6.7232	0.8736	1	0.8367	0.5294	0.9827	1	0.2694	0.4084	0.7245	1	0.4013	0.4988
5907			DAG(14:0/18:1)	1.15	1.15	1.09	1.07	0.97	1.07		1.463	1.5638	1.4185	1.5671	4.7958	5.5277	5.5353	5.2221	0.8705	1	0.3079	0.2825	0.7024	1	0.6572	0.6037	0.7853	1	0.6378	0.6161
5908			DAG(14:0/18:2)	1.15	1.11	1.02	1.12	1.07	1.14		1.4788	1.6526	1.5766	1.6883	4.4632	4.972	5.1487	4.5698	0.4904	0.9261	0.4439	0.3562	0.7981	1	0.6242	0.5894	0.9918	1	0.4973	0.553
5909			DAG(14:0/18:3)	1.33	1.2	1.43	1.1	1.17	1.25		0.587	0.6481	0.6845	0.7365	1.8866	2.2644	2.5113	2.6939	0.0014	0.0293	0.0161	0.0496	0.0008	0.008	0.4282	0.5144	0.236	0.5656	0.0281	0.0928
5910			DAG(14:0/20:0)	1.09	1.13	1.15	2.34	2.42	1.2		0.4961	1.1588	1.1993	0.5955	0.6817	0.7713	0.745	0.7866	0.9534	1	0.8702	0.5428	0.9172	1	0.1453	0.2913	0.2004	0.5078	0.7947	0.6792
5911			DAG(14:0/20:4)	1.18	1.66	1.09	1	1	1		0.4559	0.4559	0.4559	0.4559	0.5904	0.981	0.6996	0.6432	0.5868	0.9648	0.0281	0.0727	0.7754	1	1	0.7126	1	1	1	0.7316
5912			DAG(14:0/22:6)	2.39	1.26	1.96	1.04	1.05	1.2		0.6367	0.6648	0.6658	0.7613	0.4001	0.505	0.9549	0.7846	3.5267e-06	0.0007	0.1753	0.2014	0.0033	0.025	0.8619	0.6824	0.8574	1	0.4919	0.5493
5913			DAG(14:1/16:0)	1.24	1.35	1.22	1.18	4.25	1.12		0.6651	0.7861	2.8277	0.7459	3.973	5.3556	4.9306	4.8472	0.8094	1	0.477	0.3726	0.893	1	0.869	0.6864	0.1151	0.3704	0.862	0.703
5914			DAG(14:1/18:1)	0.95	1.02	0.99	0.86	1.07	0.88		1.1849	1.0145	1.2659	1.0397	3.9278	4.0025	3.7209	3.8786	0.4115	0.8929	0.9211	0.5642	0.8041	1	0.4812	0.5378	0.8006	1	0.5315	0.5694
5915			DAG(15:0/18:1)	1.31	1.35	1.38	1.07	0.95	1.06		1.294	1.3821	1.2255	1.3773	2.2169	2.9965	2.9082	3.064	0.2169	0.7192	0.0584	0.1155	0.0865	0.316	0.5897	0.5811	0.5242	0.8719	0.7721	0.669
5916			DAG(15:0/18:2)	1.05	1.22	1.02	1.15	0.96	1.04		1.3959	1.6099	1.346	1.4466	2.157	2.6272	2.2561	2.1939	0.9966	1	0.3356	0.3004	0.8287	1	0.2555	0.4017	0.6582	0.9706	0.8978	0.7138
5917			DAG(16:0/16:0)	1.15	1.29	1.09	1.11	1.05	0.98		1.541	1.7076	1.6252	1.5049	4.9884	6.4281	5.7414	5.4215	0.2457	0.7447	0.0642	0.1232	0.6714	1	0.3658	0.48	0.7577	1	0.8694	0.7063
5918			DAG(16:0/16:1)	1.17	1.12	1.07	1.21	1.26	1.31		1.3364	1.6222	1.6781	1.7465	6.4862	7.2841	7.6062	6.9083	0.3635	0.8616	0.1944	0.2118	0.6403	0.9933	0.0837	0.2121	0.1224	0.3812	0.0337	0.1038
5919			DAG(16:0/18:0)	1.16	1.24	1.11	1.03	1.03	0.98		1.6084	1.664	1.6528	1.5725	3.9756	4.9405	4.6094	4.4087	0.5253	0.9492	0.0931	0.1502	0.7238	1	0.6003	0.5836	0.7606	1	0.9556	0.7316
5920			DAG(16:0/18:1)	1.13	1.15	1.16	1.2	1.16	1.19		1.1513	1.3867	1.3325	1.3744	2.9239	3.3544	3.3101	3.4011	0.646	0.9766	0.1784	0.2032	0.2617	0.6324	0.1047	0.2424	0.2353	0.565	0.1179	0.2463
5921			DAG(16:0/18:2)	1.22	1.22	1.2	1.35	1.29	1.33		1.0777	1.46	1.3879	1.4335	2.0439	2.4856	2.4837	2.4451	0.1668	0.6434	0.1007	0.1553	0.126	0.4024	0.0156	0.069	0.0478	0.2098	0.0285	0.0933
5922			DAG(16:0/18:3)	1.28	1.21	1.23	1.21	1.25	1.31		1.3808	1.6665	1.7324	1.8098	4.3562	5.2592	5.5606	5.3406	0.0903	0.4381	0.1275	0.1752	0.2438	0.608	0.2476	0.3965	0.3503	0.699	0.248	0.3886
5923			DAG(16:0/20:3)	1.56	1.45	1.69	1.91	1.99	2.04		0.7673	1.4625	1.5235	1.5616	0.8581	1.2409	1.3362	1.4511	0.013	0.1257	0.0432	0.0978	0.0033	0.025	0.0003	0.0056	0.0004	0.0083	0.0006	0.006
5924			DAG(16:0/20:4)	1.26	1.4	1.5	2.1	1.76	1.8		0.5799	1.2199	1.0214	1.0423	0.6261	0.879	0.79	0.9394	0.086	0.4236	0.0199	0.0574	0.004	0.029	6.0783e-06	0.0004	9.3877e-05	0.0036	6.9866e-05	0.0017
5927			DAG(16:0/22:6)	1.59	1.56	1.52	2.02	1.61	1.66		1.0193	2.0557	1.6427	1.6918	0.7188	1.1225	1.1446	1.0937	0.0232	0.1796	0.0235	0.0642	0.0468	0.1997	0.0003	0.0054	0.0082	0.0638	0.0093	0.0421
5928			DAG(16:1/16:1)	1.15	1.07	1.04	1.02	0.91	1.04		1.449	1.4822	1.3129	1.5088	10.1112	10.8554	11.5807	10.5458	0.6672	0.9836	0.3249	0.2938	0.9626	1	0.6177	0.588	0.4159	0.7703	0.6494	0.6202
5929			DAG(16:1/18:0)	1.21	1.08	1.08	1.15	1.24	1.32		1.117	1.2852	1.386	1.48	5.0809	5.5107	6.1278	5.4797	0.2056	0.7021	0.2679	0.2612	0.5319	0.9389	0.2097	0.3602	0.1032	0.3477	0.0219	0.079
5930			DAG(16:1/18:1)	1.04	1.03	1.03	0.99	1.03	1.1		1.0566	1.0485	1.0833	1.1599	4.5229	4.6753	4.6988	4.6512	0.8627	1	0.5703	0.42	0.9523	1	0.9835	0.7126	0.9965	1	0.5069	0.5587
5931			DAG(16:1/18:2)	1.14	1.17	1.07	1.01	1.03	1.11		1.3227	1.3344	1.3674	1.4732	4.3751	5.1041	5.0088	4.6854	0.4975	0.9308	0.1704	0.1997	0.6708	1	0.8601	0.682	0.9315	1	0.5213	0.5667
5932			DAG(16:1/18:3)	1.21	1.19	1.34	0.86	0.93	1.07		0.5952	0.5117	0.5512	0.6388	2.262	2.684	2.746	3.0417	0.5151	0.939	0.4898	0.3799	0.419	0.8265	0.6932	0.6176	0.8277	1	0.9584	0.7316
5933			DAG(16:1/20:0)	1.09	1.41	1.28	2.54	2.86	1		0.4387	1.1124	1.2567	0.4387	0.4904	0.693	0.5338	0.6261	0.8806	1	0.4878	0.3792	0.693	1	0.0846	0.2139	0.1619	0.452	1	0.7316
5934			DAG(16:1/20:2)	0.86	0.88	1.38	1.8	1.37	1.45		0.3956	0.7135	0.5427	0.5755	0.9742	0.8588	0.8356	1.3489	0.5681	0.9648	0.7802	0.509	0.0341	0.1549	0.0236	0.0926	0.2032	0.5117	0.1459	0.2834
5935			DAG(16:1/20:4)	1.46	1.56	1.42	1.43	0.88	1.23		0.901	1.2855	0.7969	1.1048	1.2109	1.8883	1.763	1.7189	0.2821	0.7875	0.051	0.1069	0.2915	0.6826	0.0492	0.147	0.5478	0.893	0.2103	0.3564
5936			DAG(16:1/22:6)	1.34	1.2	1.32	1.33	1.34	1.33		0.8542	1.1393	1.1424	1.1354	0.9852	1.1816	1.3239	1.3031	0.5734	0.9648	0.8687	0.5425	0.7999	1	0.8127	0.6642	0.8413	1	0.8701	0.7064
5937			DAG(18:0/18:1)	1.12	1.12	1.19	1.19	1.15	1.24		1.0849	1.2954	1.2497	1.3469	2.4702	2.768	2.7678	2.9452	0.4519	0.9102	0.1198	0.1708	0.1032	0.3525	0.0948	0.2276	0.1815	0.4792	0.0395	0.1167
5938			DAG(18:0/18:2)	1.22	1.31	1.3	1.52	1.55	1.67		0.8401	1.2737	1.2999	1.4039	1.3129	1.7245	1.607	1.7112	0.0483	0.2867	0.0039	0.0174	0.0104	0.0618	0.0001	0.0031	0.0001	0.0038	1.1868e-05	0.0004
5939			DAG(18:0/18:3)	1.22	1.16	1.17	1.25	1.24	1.34		1.2016	1.5066	1.4938	1.6084	2.6653	3.0966	3.2513	3.1119	0.1134	0.513	0.2628	0.2577	0.221	0.5726	0.3232	0.443	0.4854	0.8362	0.5346	0.5708
5940			DAG(18:0/22:6)	1.57	1.74	1.85	2.22	2.49	2.32		0.7801	1.7298	1.944	1.807	0.564	0.9828	0.8859	1.043	0.0868	0.4239	0.0213	0.0601	0.0267	0.1295	0.0005	0.0079	0.0002	0.0061	0.0008	0.0075
5941			DAG(18:1/18:1)	1.02	1.07	1.13	1.04	1.01	1.07		1.1361	1.1847	1.151	1.2153	2.3908	2.5479	2.434	2.7076	0.8308	1	0.5904	0.4291	0.4703	0.8767	0.7574	0.6422	0.8569	1	0.585	0.5903
5942			DAG(18:1/18:2)	1.07	1.13	1.13	1.05	0.99	1.06		1.1663	1.2221	1.1598	1.2416	2.2083	2.4951	2.3596	2.4956	0.8819	1	0.4142	0.3425	0.4358	0.8376	0.7929	0.6595	0.9893	1	0.6404	0.6161
5943			DAG(18:1/20:1)	1.07	1.09	1.25	1.1	1.09	1.18		1.1167	1.2248	1.2227	1.3216	2.1108	2.3106	2.2672	2.6469	0.7182	0.9924	0.5583	0.4142	0.1996	0.5414	0.5723	0.5748	0.5433	0.8906	0.3037	0.4295
5944			DAG(18:1/20:2)	1.09	1.36	1.25	0.97	1.01	1.14		1.2086	1.173	1.2255	1.3722	1.6665	2.2672	1.8141	2.0879	0.7585	0.9986	0.2052	0.2178	0.3362	0.7317	0.704	0.6206	0.9964	1	0.6267	0.6113
5945			DAG(18:1/20:3)	1.15	1.21	1.43	1.23	1.45	1.65		0.8912	1.0986	1.2939	1.4665	1.4727	1.7814	1.6996	2.1067	0.1976	0.6856	0.0705	0.1294	0.0045	0.0318	0.129	0.2725	0.0098	0.0717	0.0011	0.0096
5946			DAG(18:1/20:4)	1.12	1.31	1.47	1.34	1.31	1.4		0.664	0.8902	0.8669	0.9289	0.8281	1.0818	0.9256	1.2164	0.4085	0.8929	0.0167	0.0506	0.0004	0.0046	0.0047	0.0318	0.0079	0.0615	0.0015	0.0121
5948			DAG(18:1/22:4)	0.77	0.81	1.13	1.2	1.44	1.36		0.7629	0.9165	1.1004	1.0343	1.1445	0.9327	0.8869	1.2934	0.2303	0.7376	0.257	0.2541	0.5669	0.9622	0.3711	0.4803	0.1178	0.376	0.1785	0.3183
5950			DAG(18:1/22:6)	1.37	1.3	1.45	1.34	1.26	1.3		0.9309	1.2519	1.1773	1.2146	0.9202	1.1996	1.2607	1.3367	0.1533	0.609	0.1456	0.185	0.0629	0.2523	0.1031	0.2413	0.248	0.5752	0.2283	0.3754
5951			DAG(18:2/18:3)	1.32	1.21	1.19	1.1	1.26	1.38		1.6677	1.8337	2.1072	2.3091	4.1994	5.0699	5.5603	5.0054	0.0628	0.3421	0.3477	0.3066	0.3507	0.7464	0.4632	0.5261	0.107	0.3527	0.1005	0.2195
5952			DAG(18:2/20:3)	1.22	1.42	1.77	0.95	0.85	0.89		1.2318	1.1658	1.0491	1.0975	1.1101	1.5716	1.3524	1.9698	0.8007	1	0.1244	0.1736	0.0303	0.1431	0.8457	0.6771	0.6698	0.9769	0.9604	0.7316
5953			DAG(18:2/20:4)	1.14	1.11	1.34	1.18	1.29	1.35		0.7409	0.8742	0.9563	1.0024	1.2073	1.3351	1.3792	1.6133	0.905	1	0.6555	0.4579	0.1098	0.3661	0.397	0.4963	0.1822	0.4792	0.0683	0.1707
5955			DAG(18:2/22:4)	0.59	0.81	0.67	0.5	0.87	0.65		0.8801	0.4374	0.769	0.5758	0.989	0.7995	0.585	0.6646	0.2037	0.6979	0.4369	0.3529	0.2905	0.681	0.0966	0.2296	0.5452	0.8924	0.2816	0.4148
5957			DAG(18:2/22:6)	1.38	1.09	1.53	1.14	0.82	1.23		0.8894	1.015	0.7263	1.0932	0.9587	1.0411	1.3215	1.4653	0.1624	0.6304	0.7503	0.4968	0.0728	0.281	0.4011	0.4989	0.3952	0.7512	0.5617	0.5829
5958			DAG(12:0/18:0)	1.25	0.97	0.8	1	1	1		0.6593	0.6593	0.6593	0.6593	0.9294	0.9055	1.159	0.7452	0.0835	0.4169	0.9917	0.575	0.1887	0.5228	1	0.7126	1	1	1	0.7316
5959	Dihydroceramides	DCER	DCER(14:0)	1.22	1	1	1	1	1		0.7528	0.7528	0.7528	0.7528	0.7528	0.7528	0.9176	0.7528	0.0093	0.0994	1	0.575	1	1	1	0.7126	1	1	1	0.7316
5960			DCER(16:0)	1.58	1.95	2.43	2.22	1.93	2.17		0.6151	1.3649	1.1894	1.3349	0.6854	1.338	1.0803	1.6684	0.0126	0.1241	0.0007	0.0049	2.3202e-05	0.0006	0.0004	0.0073	0.0022	0.0271	0.0008	0.0077
5961			DCER(18:0)	1.8	1.92	2.53	2.48	2.25	2.62		0.8577	2.1231	1.9309	2.2441	0.786	1.5126	1.4109	1.9909	0.0021	0.0397	0.0007	0.005	1.6817e-05	0.0005	0.0001	0.0029	0.0005	0.0109	6.605e-05	0.0016
5963			DCER(20:0)	1.2	1.56	1.42	1.67	1.5	1.47		0.7267	1.2111	1.0928	1.0713	0.772	1.2059	0.9269	1.0964	0.3819	0.8793	0.0464	0.1015	0.1166	0.3792	0.0687	0.1897	0.0674	0.2629	0.1426	0.2812
5964			DCER(26:1)	1	1	1	1	1.13	1		0.7432	0.7432	0.8383	0.7432	0.7432	0.7432	0.7432	0.7432	1	1	1	0.575	1	1	1	0.7126	0.0684	0.2656	1	0.7316
5965			DCER(22:0)	1.23	1.62	1.95	2.13	2.09	2.48		0.7495	1.5959	1.565	1.8556	0.8292	1.3432	1.0223	1.6196	0.2618	0.7669	0.0154	0.048	0.0017	0.0141	0.0007	0.0102	0.001	0.0168	0.0001	0.0026
5966			DCER(22:1)	1.47	1.32	1.23	1.18	1.58	1.43		0.6021	0.7089	0.9508	0.8615	0.8729	1.1546	1.2841	1.0764	0.0708	0.3707	0.3318	0.2979	0.3085	0.7014	0.5619	0.5714	0.0442	0.2003	0.1456	0.2832
5967			DCER(24:0)	1.41	1.45	1.75	1.28	1.56	1.56		0.7651	0.9824	1.19	1.1949	0.6756	0.9801	0.9533	1.1799	0.0221	0.1741	0.0146	0.0463	0.0007	0.0071	0.0442	0.137	0.0018	0.0243	0.0017	0.0131
5968			DCER(24:1)	1.37	1.56	1.97	1.57	1.57	1.7		0.7382	1.1605	1.1581	1.2534	0.5877	0.9167	0.8046	1.1561	0.045	0.2767	0.0065	0.0257	0.0002	0.0021	0.0082	0.0462	0.0108	0.0764	0.0021	0.015
5970			DCER(20:1)	3.74	6.56	4.46	2.49	1	1		0.1376	0.343	0.1376	0.1376	0.1376	0.9027	0.5143	0.6136	0.2725	0.7731	0.035	0.0852	0.2306	0.5869	0.2462	0.3957	1	1	1	0.7316
5971	Free Fatty Acids	Free Fatty Acids	FFA(12:0)	0.88	0.91	0.85	0.94	0.87	1.03		1.0466	0.9869	0.9127	1.0759	1.1608	1.0563	1.0248	0.9818	0.3353	0.8351	0.4754	0.3716	0.2036	0.5488	0.6372	0.5941	0.288	0.6285	0.7386	0.6546
5972			FFA(24:1)	1.04	1.52	1.41	0.8	0.99	1.01		1.0815	0.863	1.0693	1.0945	1.1458	1.7414	1.1946	1.6163	0.7685	1	0.0105	0.0357	0.0268	0.1299	0.1351	0.2795	0.8393	1	0.8871	0.7111
5973			FFA(14:1)	1.21	1.98	1.93	0.87	4.8	1.02		0.9755	0.8515	4.6872	0.9927	1.1521	2.2756	1.3921	2.2243	0.857	1	0.3793	0.3233	0.562	0.96	0.9003	0.6958	0.2621	0.5928	0.8964	0.7132
5974			FFA(15:0)	1.2	1.5	1.43	0.59	1.43	0.73		1.4282	0.8443	2.049	1.0463	0.8728	1.3113	1.0433	1.2445	0.6986	0.9907	0.4228	0.3462	0.5508	0.9546	0.3922	0.4948	0.8718	1	0.7244	0.6507
5975			FFA(16:0)	1.03	1.17	1.16	0.71	0.81	0.98		1.2411	0.8786	1.0066	1.2137	1.2808	1.5038	1.3165	1.4802	0.8884	1	0.5386	0.4045	0.4035	0.8095	0.0788	0.2028	0.3405	0.6939	0.9008	0.7149
5976			FFA(16:1)	0.85	0.91	1.12	0.55	0.65	0.76		1.5392	0.8473	1.0027	1.1656	2.5725	2.3333	2.1771	2.8744	0.3905	0.8833	0.5331	0.4016	0.9553	1	0.0182	0.0774	0.0832	0.3032	0.2306	0.3765
5977			FFA(17:0)	1.07	1.08	1.08	0.74	0.77	0.88		1.2254	0.9014	0.9442	1.0808	0.9778	1.0609	1.0433	1.0597	0.5432	0.9575	0.4933	0.3815	0.4462	0.8512	0.0186	0.0786	0.0456	0.204	0.383	0.4813
5978			FFA(18:0)	1.1	1.37	1.29	0.78	0.82	0.97		1.0188	0.7923	0.8386	0.99	1.1494	1.5791	1.2601	1.4855	0.5988	0.9662	0.1091	0.1609	0.1685	0.4828	0.1676	0.316	0.2993	0.6426	0.8624	0.703
5979			FFA(18:1)	0.89	0.98	1.15	0.53	0.65	0.81		1.1221	0.5919	0.7269	0.9091	1.842	1.8079	1.6371	2.1245	0.5799	0.9648	0.9413	0.5728	0.6299	0.9897	0.0045	0.031	0.0204	0.1153	0.1223	0.2515
5980			FFA(18:2)	0.87	0.93	1.19	0.59	0.67	0.85		1.0393	0.6143	0.698	0.881	1.735	1.6187	1.5057	2.0646	0.5454	0.9578	0.7252	0.4875	0.6992	1	0.0402	0.1289	0.0926	0.3236	0.3419	0.4517
5982			FFA(18:4)	0.97	1.09	1.01	0.98	1.03	1.14		1.0112	0.989	1.0426	1.1513	1.0887	1.1912	1.0531	1.1027	0.7906	1	0.4516	0.3602	0.961	1	0.8809	0.6895	0.8275	1	0.3294	0.4458
5983			FFA(20:0)	1.19	1.68	1.28	0.88	0.84	0.97		0.9938	0.8759	0.8378	0.9639	0.9864	1.6613	1.1713	1.2577	0.2885	0.7919	0.0103	0.0354	0.1503	0.4477	0.5321	0.5597	0.403	0.7603	0.9653	0.7316
5984			FFA(20:1)	1.08	1.19	1.31	0.62	0.58	0.67		1.5416	0.9514	0.8931	1.0334	1.4565	1.7326	1.5735	1.9145	0.5259	0.9492	0.1376	0.1809	0.0255	0.1255	0.0014	0.0159	0.0003	0.0073	0.007	0.0345
5985			FFA(20:2)	0.92	0.91	1.04	0.71	0.63	0.71		1.9615	1.3917	1.2338	1.3906	1.3142	1.2024	1.2146	1.3707	0.6853	0.9907	0.6529	0.4565	0.9721	1	0.0037	0.0279	0.0013	0.0201	0.0042	0.0245
5986			FFA(20:3)	0.9	0.95	1.23	0.59	0.65	0.78		1.4426	0.8485	0.9431	1.1239	1.4448	1.3787	1.3026	1.7809	0.5538	0.9638	0.7243	0.4875	0.5636	0.96	0.0086	0.0473	0.0172	0.1038	0.0873	0.2025
5987			FFA(20:4)	0.9	0.97	1.32	0.72	0.79	0.94		1.0712	0.769	0.8476	1.0059	1.1738	1.1412	1.0601	1.5492	0.6069	0.968	0.8258	0.5272	0.4019	0.8094	0.3061	0.4333	0.5475	0.893	0.935	0.7274
5988			FFA(20:5)	0.84	0.95	1.34	0.64	0.74	0.82		1.2816	0.8153	0.9444	1.0569	1.7344	1.6396	1.449	2.3265	0.2905	0.7919	0.5508	0.4103	0.6927	1	0.0338	0.1164	0.1543	0.4388	0.3328	0.4477
5989			FFA(22:0)	1.01	1.44	1.09	0.84	0.87	1.07		1.051	0.8825	0.9104	1.1203	1.0939	1.5796	1.1095	1.1978	0.8997	1	0.0221	0.0618	0.5418	0.9467	0.2848	0.4205	0.4132	0.7703	0.5539	0.5778
5990			FFA(22:1)	1.01	1.39	1.37	0.66	0.78	0.85		1.4027	0.919	1.0993	1.189	1.4356	1.9901	1.4506	1.9609	0.9736	1	0.1724	0.2	0.1112	0.3688	0.0201	0.0827	0.1431	0.42	0.309	0.4331
5991			FFA(22:2)	0.99	1.09	1.23	0.69	0.73	0.78		1.3049	0.9025	0.9533	1.0148	1.4802	1.6072	1.4631	1.8241	0.748	0.9967	0.7522	0.4972	0.2054	0.5527	0.0254	0.097	0.0634	0.2527	0.1276	0.2573
5992			FFA(22:4)	0.86	0.93	1.04	0.58	0.63	0.77		1.1327	0.6551	0.716	0.8707	1.1742	1.0908	1.0125	1.223	0.3669	0.8649	0.6636	0.4604	0.9053	1	0.002	0.0191	0.0063	0.0532	0.0378	0.1132
5993			FFA(22:5)	0.82	0.85	0.98	0.47	0.66	0.62		1.3467	0.6291	0.886	0.8285	1.3056	1.1135	1.0646	1.2841	0.4176	0.8929	0.5086	0.3879	0.7577	1	0.0044	0.0304	0.1186	0.3768	0.028	0.0925
5994			FFA(22:6)	0.73	0.77	0.9	0.33	0.36	0.4		2.5872	0.8491	0.924	1.0282	1.5673	1.2007	1.1394	1.4047	0.3166	0.8186	0.3812	0.324	0.5482	0.9529	0.0019	0.0189	0.0019	0.0243	0.0034	0.0212
5995			FFA(24:0)	1.04	1.14	1.05	0.74	0.86	0.98		1.165	0.8568	1.0059	1.1472	1.0535	1.2023	1.0918	1.101	0.802	1	0.3768	0.3222	0.8239	1	0.1597	0.3063	0.7211	1	0.6008	0.5964
5996			FFA(14:0)	0.89	0.94	0.96	0.68	0.74	0.86		1.1802	0.8076	0.8726	1.0167	1.3745	1.2856	1.2202	1.3197	0.4812	0.9235	0.6999	0.4782	0.8619	1	0.0429	0.1346	0.114	0.3688	0.5519	0.5778
5997	Hexosylceramides	HCER	HCER(14:0)	1	1	1.09	1	1	1		0.8683	0.8683	0.8683	0.8683	0.8683	0.8683	0.8683	0.9434	1	1	1	0.575	0.2595	0.6307	1	0.7126	1	1	1	0.7316
5998			HCER(16:0)	0.96	1.01	1.15	1.01	0.97	1.01		1.0952	1.1066	1.0669	1.108	0.8027	0.8143	0.7687	0.9271	0.5686	0.9648	0.8407	0.5299	0.2629	0.6336	0.8377	0.6733	0.6317	0.9567	0.9344	0.7274
5999			HCER(18:0)	1.07	1.17	1.26	1.03	1.06	1.15		1.0439	1.0718	1.1086	1.1972	0.7449	0.8706	0.7991	0.937	0.6333	0.9722	0.2084	0.2201	0.1023	0.3525	0.5951	0.5822	0.5124	0.8635	0.2186	0.3641
6000			HCER(18:1)	0.44	0.37	0.37	0.78	1.18	1.19		0.861	0.6731	1.013	1.0282	1.8157	0.6731	0.7914	0.6731	0.1894	0.6789	0.0905	0.1471	0.0905	0.3244	0.5337	0.5597	0.6449	0.9632	0.7709	0.6688
6001			HCER(20:0)	0.98	0.97	1.17	0.97	1.05	1.1		0.9245	0.8928	0.9696	1.0195	0.7344	0.7133	0.7215	0.8576	0.9217	1	0.8148	0.5227	0.2448	0.6094	0.8892	0.6925	0.6503	0.9696	0.25	0.3896
6002			HCER(26:1)	1	3.92	1	1.36	1	1		0.4787	0.6507	0.4787	0.4787	0.4787	1.8787	0.4787	0.4787	1	1	0.0276	0.0722	1	1	0.4591	0.5244	1	1	1	0.7316
6003			HCER(22:0)	0.94	1.08	1.11	0.96	1	0.96		0.965	0.9296	0.9683	0.931	0.7523	0.8154	0.704	0.838	0.4756	0.9194	0.4181	0.3436	0.2384	0.597	0.8756	0.6876	0.8471	1	0.8871	0.7111
6004			HCER(22:1)	2.89	1.02	1.04	0.92	0.92	0.88		1.0654	0.9811	0.9757	0.9367	0.8135	0.8315	2.3532	0.8438	0.0167	0.1501	0.9709	0.575	0.9049	1	0.7696	0.6486	0.7502	1	0.6529	0.6216
6005			HCER(24:0)	0.97	1.07	1.16	1.06	1.03	1.09		0.9293	0.9876	0.957	1.0109	0.7462	0.8012	0.7223	0.8637	0.76	0.9986	0.5028	0.3849	0.1186	0.3837	0.434	0.5168	0.711	0.9992	0.3137	0.4343
6006			HCER(24:1)	1	1.03	1.19	1.11	1.08	1.04		0.9938	1.0983	1.075	1.0287	0.632	0.6496	0.6343	0.7496	0.9757	1	0.6341	0.4481	0.0987	0.3432	0.3314	0.4508	0.5124	0.8635	0.7481	0.66
6007			HCER(26:0)	1.15	1.03	1	1	1.07	1.07		0.8291	0.8291	0.8867	0.8846	0.8291	0.8571	0.9566	0.8291	0.4832	0.9235	0.8577	0.5366	1	1	1	0.7126	0.7256	1	0.7343	0.6533
6008			HCER(20:1)	1	1	1	1	1	1		0.5948	0.5948	0.5948	0.5948	0.5948	0.5948	0.5948	0.5948	1	1	1	0.575	1	1	1	0.7126	1	1	1	0.7316
6009	Lactosylceramide	LCER	LCER(26:0)	1	1	1	1	1	1		1	1	1	1	1	1	1	1
6010			LCER(26:1)	1.06	1.08	1	0.85	0.78	0.85		1.0509	0.893	0.8242	0.8883	0.8077	0.8705	0.8563	0.8077	0.6836	0.9907	0.6072	0.436	1	1	0.277	0.4139	0.1124	0.3645	0.2634	0.4017
6011			LCER(24:1)	1.15	1.13	1.25	0.96	0.9	0.88		1.2459	1.2016	1.1275	1.0904	0.5264	0.5928	0.6035	0.657	0.4377	0.8929	0.3528	0.3099	0.1229	0.3947	0.8634	0.6824	0.4834	0.8353	0.3123	0.4334
6012			LCER(14:0)	1.23	0.9	5.59	1.06	1.08	1.49		0.9633	1.0208	1.0419	1.4369	0.7394	0.6671	0.9115	4.1305	0.5619	0.9648	0.7839	0.5096	0.0152	0.0832	0.8113	0.6642	0.7872	1	0.4659	0.5374
6013			LCER(16:0)	1.11	1.01	1.1	0.84	0.85	0.81		1.2112	1.0213	1.0349	0.9852	0.6082	0.6156	0.6758	0.6698	0.4842	0.9235	0.9674	0.575	0.6954	1	0.2423	0.392	0.2918	0.6342	0.1362	0.2712
6014			LCER(24:0)	1.18	1.23	1.37	1	0.92	0.89		1.0006	1.0041	0.9176	0.8954	0.6247	0.7709	0.7402	0.8587	0.1053	0.4876	0.0385	0.091	0.0033	0.025	0.9299	0.7059	0.3863	0.7408	0.3026	0.4284
6015			LCER(18:1)	0.91	1.07	1.06	1.01	0.98	1.02		1.3439	1.3595	1.3134	1.366	1.4051	1.5015	1.2843	1.4873	0.2075	0.7057	0.9074	0.5572	0.8876	1	0.7817	0.6553	0.9403	1	0.7317	0.6528
6016			LCER(20:0)	1.17	1.24	1.29	0.99	0.96	0.9		1.066	1.0523	1.0227	0.9613	0.6174	0.7663	0.7252	0.7944	0.1452	0.5973	0.0477	0.1028	0.023	0.1151	0.742	0.6354	0.5064	0.8622	0.2777	0.4127
6017			LCER(20:1)	0.97	1.2	1.16	0.88	0.8	0.85		1.4156	1.2526	1.1271	1.1983	1.1984	1.4415	1.1577	1.3855	0.7948	1	0.3359	0.3004	0.5692	0.9642	0.9356	0.7086	0.4351	0.7865	0.7508	0.6619
6018			LCER(22:0)	1.16	1.23	1.37	1.05	0.99	0.95		0.9452	0.988	0.938	0.8995	0.6005	0.7406	0.6943	0.8228	0.1336	0.5659	0.0352	0.0852	0.0031	0.0236	0.8175	0.6656	0.7895	1	0.6119	0.6037
6019			LCER(22:1)	1.3	1.03	1.23	0.97	0.96	0.96		1.0954	1.0648	1.0541	1.0469	0.6188	0.6362	0.8054	0.7588	0.0152	0.1404	0.692	0.4741	0.0612	0.2469	0.8055	0.6635	0.6685	0.9765	0.6479	0.6197
6020			LCER(18:0)	1.11	1.12	1.2	1.08	1.09	1.02		1.0595	1.1465	1.1527	1.0787	0.726	0.8103	0.8023	0.8738	0.3839	0.8793	0.2808	0.2685	0.1032	0.3525	0.6018	0.5836	0.4667	0.819	0.8468	0.6965
6024	Lysophosphatidylcholine	Ester	LPC(15:0)	0.82	0.82	0.82	0.94	0.94	0.94		0.9454	0.8862	0.8862	0.8862	1.0771	0.8862	0.8862	0.8862	0.025	0.1905	0.025	0.0675	0.025	0.1235	0.3702	0.4803	0.3702	0.7228	0.3702	0.4708
6025			LPC(16:0)	0.58	0.46	0.35	0.71	0.67	0.65		1.862	1.328	1.2425	1.202	2.3591	1.0774	1.372	0.833	0.0593	0.3244	0.0051	0.0212	0.0018	0.0154	0.0954	0.2281	0.0235	0.1267	0.0375	0.113
6026			LPC(16:1)	0.7	0.56	0.38	0.49	0.7	0.59		1.3897	0.6749	0.9733	0.8256	2.3777	1.3223	1.6754	0.9147	0.1588	0.6202	0.0397	0.0924	0.0052	0.0358	0.0058	0.0368	0.0418	0.1934	0.0301	0.097
6027			LPC(17:0)	0.65	0.56	0.49	0.74	0.82	0.61		1.319	0.9753	1.0759	0.8072	1.4679	0.8228	0.9524	0.7248	0.0486	0.2878	0.0185	0.0548	0.0067	0.0439	0.312	0.4374	0.4157	0.7703	0.0683	0.1707
6028			LPC(18:0)	0.7	0.54	0.38	0.65	0.75	0.68		2.0275	1.3103	1.5164	1.3726	2.8975	1.5507	2.0355	1.1064	0.15	0.6058	0.0134	0.0435	0.005	0.0349	0.1055	0.2433	0.0703	0.2719	0.0758	0.1826
6029			LPC(18:1)	0.8	0.56	0.45	0.62	0.71	0.67		1.8339	1.1446	1.2997	1.2221	2.8528	1.5976	2.2736	1.2923	0.2466	0.7455	0.0113	0.0374	0.0065	0.0426	0.0853	0.2148	0.0616	0.2477	0.1142	0.2418
6030			LPC(18:2)	0.87	0.54	0.46	0.5	0.57	0.49		2.0336	1.0174	1.1509	0.9906	2.3227	1.2645	2.032	1.0742	0.2994	0.8072	0.023	0.0631	0.0099	0.0597	0.0433	0.1356	0.0527	0.222	0.0387	0.1146
6031			LPC(18:3)	0.85	0.85	0.86	1	1	1		0.6437	0.6437	0.6437	0.6437	0.8929	0.7608	0.7625	0.7638	0.0094	0.0994	0.0085	0.0306	0.0102	0.0612	1	0.7126	1	1	1	0.7316
6033			LPC(20:0)	0.92	0.81	0.82	1	1.03	1.01		0.9999	1.0032	1.0316	1.0066	1.1872	0.9592	1.0898	0.978	0.4848	0.9235	0.1435	0.1833	0.1358	0.4227	0.9855	0.7126	0.7176	1	0.9358	0.7274
6034			LPC(20:1)	0.98	0.98	0.98	1	1	1		0.9773	0.9773	0.9773	0.9773	0.9924	0.9773	0.9773	0.9773	0.0093	0.0994	0.0093	0.0325	0.0093	0.0567	1	0.7126	1	1	1	0.7316
6035			LPC(20:2)	0.88	0.82	0.57	1	1	1		0.4278	0.4278	0.4278	0.4278	0.7538	0.6185	0.6614	0.4278	0.589	0.9648	0.4039	0.3372	0.0067	0.0438	1	0.7126	1	1	1	0.7316
6036			LPC(20:3)	0.7	0.49	0.42	0.57	0.54	0.51		2.1305	1.2091	1.1556	1.082	3.2912	1.598	2.2965	1.3944	0.2657	0.7693	0.0225	0.0626	0.0182	0.0953	0.0885	0.22	0.0157	0.0967	0.0517	0.1415
6037			LPC(20:4)	0.73	0.49	0.46	0.5	0.58	0.46		1.813	0.9045	1.0432	0.8319	1.9244	0.9494	1.4059	0.8855	0.1467	0.6005	0.0086	0.0308	0.0107	0.0627	0.055	0.1587	0.0587	0.2416	0.0328	0.1018
6038			LPC(20:5)	1	0.85	0.85	1	1	1		0.7871	0.7871	0.7871	0.7871	0.929	0.7871	0.9263	0.7871	0.9261	1	0.0154	0.048	0.0154	0.0837	1	0.7126	1	1	1	0.7316
6043			LPC(22:5)	0.9	0.9	0.9	1	1	1		0.8513	0.8513	0.8513	0.8513	0.9504	0.8513	0.8513	0.8513	0.0093	0.0994	0.0093	0.0325	0.0093	0.0567	1	0.7126	1	1	1	0.7316
6044			LPC(22:6)	1.27	0.88	0.88	0.6	0.88	0.81		1.1714	0.7016	1.031	0.948	0.7738	0.6838	0.9791	0.6838	0.3096	0.8155	0.6054	0.4359	0.6054	0.9837	0.0695	0.1908	0.579	0.9163	0.4272	0.5154
6046			LPC(14:0)	0.86	0.86	0.86	1	1	1		0.804	0.804	0.804	0.804	0.9347	0.804	0.804	0.804	0.0093	0.0994	0.0093	0.0325	0.0093	0.0567	1	0.7126	1	1	1	0.7316
6050	Lysophosphatidylethanolamine	Ester	LPE(15:0)	1	1	1	0.89	0.89	0.89		0.8505	0.7566	0.7566	0.7566	0.7566	0.7566	0.7566	0.7566	1	1	1	0.575	1	1	0.0749	0.1972	0.0749	0.2828	0.0749	0.1815
6051			LPE(16:0)	0.66	0.52	0.45	0.53	0.55	0.57		2.313	1.2239	1.2796	1.3228	1.874	0.9801	1.2384	0.8404	0.1237	0.5466	0.0138	0.0444	0.0077	0.0491	0.034	0.1165	0.0173	0.1038	0.0384	0.1145
6052			LPE(16:1)	0.8	0.64	0.62	0.87	0.9	0.96		1.3166	1.1492	1.189	1.262	2.4127	1.5331	1.928	1.495	0.2963	0.8024	0.0419	0.0954	0.0549	0.2258	0.5828	0.5782	0.5269	0.8746	0.8604	0.703
6053			LPE(17:0)	0.78	0.66	0.59	0.59	0.53	0.63		1.9692	1.163	1.0409	1.2501	1.358	0.8944	1.0567	0.7985	0.2237	0.7292	0.035	0.0852	0.0605	0.2458	0.1511	0.2972	0.0414	0.1934	0.1213	0.2502
6054			LPE(18:0)	0.74	0.64	0.56	0.73	0.81	0.85		1.6501	1.2084	1.3436	1.3969	1.8487	1.1793	1.3595	1.0294	0.1952	0.6856	0.0466	0.1015	0.0305	0.1436	0.2185	0.3692	0.1982	0.5048	0.3267	0.4446
6055			LPE(18:1)	0.78	0.62	0.53	0.79	0.8	0.79		1.1177	0.8804	0.8993	0.8797	2.2576	1.407	1.7534	1.1899	0.3151	0.8186	0.0541	0.1106	0.0326	0.1504	0.4247	0.514	0.2564	0.586	0.3489	0.4568
6056			LPE(18:2)	0.82	0.59	0.55	0.72	0.88	0.77		1.4986	1.0829	1.3213	1.1536	2.4794	1.4692	2.0285	1.3721	0.4125	0.8929	0.0504	0.1058	0.0339	0.1547	0.2513	0.3993	0.3758	0.7303	0.255	0.3931
6057			LPE(18:3)	0.95	0.72	0.75	0.86	0.92	1		0.7398	0.6329	0.677	0.7367	1.2412	0.8877	1.1824	0.9368	0.837	1	0.0826	0.1403	0.2611	0.6324	0.345	0.4642	0.6097	0.9414	0.982	0.7316
6059			LPE(20:0)	1.08	1	1	1	1	1		0.893	0.893	0.893	0.893	0.893	0.893	0.9643	0.893	0.0093	0.0994	1	0.575	1	1	1	0.7126	1	1	1	0.7316
6060			LPE(20:1)	0.83	0.77	0.81	0.79	1	1.07		0.9989	0.7866	0.9995	1.0734	1.4519	1.1213	1.2077	1.1702	0.555	0.9638	0.3643	0.3164	0.5207	0.9294	0.4171	0.509	0.8514	1	0.8197	0.6867
6061			LPE(20:2)	0.93	0.72	0.58	0.76	0.79	0.94		1.009	0.7703	0.8001	0.9523	1.6862	1.222	1.5704	0.9855	0.7197	0.9924	0.4603	0.3645	0.2368	0.5938	0.5045	0.5532	0.6565	0.9696	0.8346	0.6939
6062			LPE(20:3)	0.82	0.61	0.61	0.74	0.9	0.82		1.5355	1.1367	1.3881	1.2589	2.2091	1.3438	1.804	1.3507	0.4051	0.8929	0.0809	0.1392	0.1056	0.3586	0.2462	0.3957	0.417	0.7714	0.3216	0.441
6063			LPE(20:4)	0.79	0.6	0.6	0.82	0.86	0.8		1.1304	0.9237	0.9674	0.9021	1.4922	0.8885	1.1847	0.897	0.298	0.8047	0.0332	0.0819	0.0394	0.1721	0.3209	0.4425	0.2781	0.6177	0.1843	0.3259
6064			LPE(20:5)	0.91	0.54	0.77	0.82	0.94	0.92		0.8424	0.6913	0.7927	0.7722	1.2887	0.7016	1.1753	0.9979	0.6045	0.968	0.0013	0.0077	0.1789	0.5009	0.1366	0.2803	0.419	0.7723	0.3319	0.4477
6068			LPE(22:4)	0.9	0.83	0.71	1.03	0.94	0.95		0.911	0.9423	0.8572	0.8617	0.891	0.7402	0.8042	0.6301	0.6257	0.9719	0.1295	0.1757	0.0552	0.2267	0.8334	0.6716	0.6548	0.9696	0.7521	0.6621
6069			LPE(22:5)	0.95	0.7	0.94	0.77	0.92	0.82		1.1203	0.8653	1.0265	0.9204	1.0866	0.7585	1.032	1.0179	0.8249	1	0.143	0.1831	0.6794	1	0.6174	0.588	0.9804	1	0.643	0.6173
6070			LPE(22:6)	0.89	0.59	0.68	0.67	0.75	0.72		2.0361	1.36	1.5332	1.4758	1.443	0.8488	1.2905	0.9773	0.5447	0.9575	0.0622	0.1206	0.1401	0.4292	0.2399	0.3917	0.3018	0.6445	0.3374	0.451
6073	Phosphatidylcholine	Ester	PC(20:0/18:2)	1.01	0.97	0.93	1.06	1.02	0.92		0.9968	1.0528	1.0179	0.9136	0.991	0.9566	0.9984	0.9174	0.9987	1	0.7212	0.4871	0.4029	0.8095	0.4802	0.5378	0.7422	1	0.5773	0.5879
6074			PC(20:0/18:3)	0.81	0.9	0.69	1.21	1.17	1.03		0.6985	0.8451	0.8203	0.7168	1.192	1.0686	0.9684	0.819	0.5357	0.9552	0.751	0.4968	0.2398	0.5989	0.4578	0.5244	0.3822	0.7352	0.9114	0.7192
6078			PC(20:0/20:3)	1.21	0.97	0.9	1.2	1.21	1.08		1.2311	1.4764	1.4915	1.3277	1.1478	1.1094	1.3892	1.0332	0.326	0.8301	0.3889	0.3293	0.6263	0.9897	0.2651	0.406	0.2211	0.5434	0.7058	0.641
6079			PC(20:0/20:4)	1	1.04	1.08	1.33	1.25	1.08		0.8537	1.1343	1.0706	0.9247	0.8146	0.8505	0.8156	0.8811	0.862	1	0.8122	0.5222	0.5945	0.9772	0.0093	0.0501	0.0387	0.1857	0.2037	0.3513
6083			PC(20:0/22:5)	1	1	1	1.13	1.2	1.23		0.7627	0.8603	0.9158	0.9351	0.7627	0.7627	0.7627	0.7627	1	1	1	0.575	1	1	0.1275	0.2721	0.0311	0.1586	0.019	0.0716
6084			PC(20:0/22:6)	1.35	1.18	1.44	1.07	0.77	0.85		1.1396	1.2237	0.8779	0.9634	0.6823	0.8066	0.9215	0.9825	0.434	0.8929	0.5429	0.4065	0.2518	0.6225	0.753	0.6408	0.3101	0.6569	0.4625	0.5364
6085			PC(17:0/16:1)	1.17	1.29	0.98	1.15	1.3	1.49		0.7406	0.8489	0.9626	1.1034	0.9682	1.2511	1.1332	0.9462	0.4032	0.8929	0.1381	0.1813	0.8137	1	0.4996	0.5497	0.0992	0.3394	0.0282	0.0928
6086			PC(17:0/18:1)	1.02	1.01	1.02	1.14	1	0.98		0.9809	1.1136	0.9834	0.9618	0.8441	0.8496	0.859	0.859	0.7489	0.9967	0.971	0.575	0.9404	1	0.1833	0.3327	0.9327	1	0.857	0.7017
6087			PC(17:0/18:2)	1	1.14	1.07	1.07	1.06	0.93		0.8286	0.8878	0.8815	0.7689	0.6407	0.7273	0.6398	0.683	0.9984	1	0.2846	0.2704	0.5215	0.9294	0.4575	0.5244	0.4429	0.7948	0.5496	0.5765
6088			PC(17:0/18:3)	0.72	1.07	0.72	1	1.04	1		0.6669	0.6669	0.6921	0.6669	0.9258	0.9952	0.6669	0.6669	0.0507	0.2931	0.723	0.4874	0.0507	0.2148	1	0.7126	0.7773	1	1	0.7316
6089			PC(17:0/20:3)	1.11	1.24	1.24	1.02	1.07	0.8		0.9879	1.0038	1.0552	0.7934	0.7369	0.9152	0.8155	0.9126	0.962	1	0.2568	0.2541	0.1941	0.5316	0.9517	0.7126	0.6719	0.9769	0.1521	0.2926
6090			PC(17:0/20:4)	1.15	1.23	1.14	1.09	1.15	1.02		0.7417	0.8113	0.8565	0.7537	0.5162	0.6347	0.5912	0.5876	0.2659	0.7693	0.3679	0.3179	0.5251	0.9325	0.2513	0.3993	0.2092	0.5222	0.6857	0.6341
6091			PC(17:0/20:5)	1	1	1.11	1.2	1.05	1		0.848	1.0194	0.8891	0.848	0.848	0.848	0.848	0.9454	1	1	1	0.575	0.1653	0.4759	0.031	0.1103	0.5173	0.8677	1	0.7316
6093			PC(17:0/22:5)	1	1	1	1.03	0.92	0.92		0.7486	0.7676	0.6901	0.6901	0.6901	0.6901	0.6901	0.6901	1	1	1	0.575	1	1	0.8927	0.6926	0.6334	0.9574	0.6334	0.616
6094			PC(17:0/22:6)	1.15	1.06	1.07	1.22	1.2	1.06		0.972	1.1898	1.1705	1.0293	0.6266	0.6672	0.7214	0.6733	0.6235	0.9703	0.8193	0.5252	0.7947	1	0.1325	0.2759	0.1852	0.4812	0.4314	0.5169
6095			PC(18:0/12:0)	1	0.98	0.91	1.15	1.12	1.04		1.371	1.578	1.5371	1.4243	1.7941	1.7605	1.8023	1.6333	0.9643	1	0.7319	0.488	0.5949	0.9772	0.1564	0.3041	0.3743	0.7283	0.8722	0.7064
6096			PC(18:0/14:0)	1.35	1.09	1.18	1.41	1.44	1.23		0.8383	1.1822	1.2111	1.0271	1.098	1.1935	1.4868	1.2981	0.1375	0.5779	0.9634	0.575	0.4507	0.8547	0.1372	0.281	0.1171	0.3755	0.5754	0.5869
6098			PC(18:0/16:1)	1.21	1.22	1.03	1.26	1.28	1.25		1.2537	1.577	1.6053	1.562	1.7935	2.188	2.1648	1.8524	0.0572	0.3186	0.0388	0.091	0.4166	0.8246	0.0115	0.0553	0.0035	0.0368	0.0253	0.0859
6099			PC(18:0/18:0)	0.97	1.02	0.95	1.02	1.07	0.97		1.1728	1.1919	1.2576	1.1421	1.0219	1.0415	0.9962	0.9722	0.889	1	0.7752	0.5067	0.6319	0.9897	0.4814	0.5378	0.2923	0.6346	0.8102	0.6831
6100			PC(18:0/18:1)	1.05	1.01	0.97	1.11	1.1	1.07		1.0702	1.1888	1.173	1.1418	1.1839	1.2011	1.2481	1.1492	0.5902	0.9648	0.91	0.5581	0.9681	1	0.2064	0.3559	0.2898	0.6312	0.5856	0.5903
6101			PC(18:0/18:2)	1	1.01	0.95	1.14	1.11	1.04		0.9199	1.051	1.0233	0.959	1.007	1.0131	1.0064	0.9529	0.9963	1	0.7917	0.5135	0.644	0.9944	0.0929	0.2253	0.1657	0.4597	0.71	0.643
6102			PC(18:0/18:3)	1.09	1.17	0.92	1.15	1.16	1.08		1.3073	1.5093	1.5206	1.4164	2.2629	2.6544	2.4702	2.0904	0.8194	1	0.5676	0.4193	0.4949	0.905	0.5918	0.5811	0.3471	0.6983	0.9156	0.7209
6103			PC(18:0/18:4)	1.19	1.14	0.75	1	1	1		0.436	0.436	0.436	0.436	0.5835	0.6645	0.6935	0.436	0.3413	0.8351	0.4645	0.3662	0.0434	0.1878	1	0.7126	1	1	1	0.7316
6104			PC(18:0/20:0)	0.93	0.8	0.81	1.04	1.03	0.98		1.0741	1.1127	1.1053	1.0482	1.0958	0.8744	1.0151	0.8867	0.5596	0.9648	0.1321	0.1769	0.1736	0.4903	0.6995	0.6196	0.9674	1	0.9811	0.7316
6105			PC(18:0/20:1)	1.06	0.78	0.92	1.27	1.07	0.63		0.9607	1.2197	1.0287	0.6048	1.0971	0.8577	1.1617	1.0114	0.895	1	0.1961	0.2118	0.5016	0.9153	0.2377	0.3903	0.8662	1	0.0792	0.1896
6106			PC(18:0/20:2)	1.09	1	1.01	1.22	1.19	1.09		1.1943	1.4579	1.4251	1.297	1.4483	1.4411	1.577	1.4614	0.986	1	0.4427	0.3559	0.7168	1	0.1254	0.2704	0.0845	0.3061	0.599	0.5963
6107			PC(18:0/20:3)	1.11	1.12	1.05	1.14	1.11	1.09		1.4024	1.6044	1.5636	1.5274	1.4816	1.6526	1.6492	1.5533	0.4183	0.8929	0.953	0.575	0.3909	0.7927	0.1937	0.3406	0.2171	0.5366	0.5284	0.5688
6108			PC(18:0/20:4)	1.06	1.07	1.01	1.13	1.18	1.06		0.7772	0.8799	0.9175	0.8249	0.8098	0.8684	0.8614	0.8218	0.8398	1	0.7719	0.5057	0.9396	1	0.0892	0.2204	0.0402	0.1919	0.2947	0.4228
6112			PC(18:0/22:4)	1.03	1.08	1.1	1.3	1.23	1.04		0.7979	1.0348	0.9798	0.8274	0.805	0.8693	0.8308	0.8842	0.8606	1	0.7881	0.5118	0.3354	0.7317	0.0141	0.0645	0.0485	0.2118	0.8754	0.7072
6113			PC(18:0/22:5)	0.92	0.9	1.11	1.18	1.15	1.08		0.9536	1.1212	1.0997	1.0276	0.8612	0.772	0.7897	0.9526	0.1908	0.6798	0.0585	0.1156	0.2553	0.6245	0.0498	0.1482	0.0771	0.2878	0.3676	0.4702
6114			PC(18:0/22:6)	1.09	1.04	1.03	1.14	1.14	1.11		1.358	1.5457	1.5521	1.5065	0.8474	0.8825	0.9249	0.8753	0.269	0.7693	0.7635	0.502	0.6119	0.9891	0.0792	0.2028	0.0753	0.2835	0.1683	0.3075
6116			PC(18:1/16:1)	0.97	1.07	0.91	1.08	1.07	1		0.9008	0.9766	0.9628	0.9026	1.6194	1.7319	1.5778	1.4723	0.8996	1	0.8426	0.5299	0.5977	0.979	0.3707	0.4803	0.5332	0.8838	0.9467	0.7303
6117			PC(18:1/18:1)	0.99	1.07	1.01	1.08	1.07	0.96		0.8645	0.9342	0.9263	0.8303	1.3078	1.3933	1.298	1.3203	0.8137	1	0.5729	0.4214	0.5066	0.9202	0.3022	0.4312	0.4801	0.8317	0.6831	0.6337
6118			PC(18:1/18:2)	1.03	1.05	0.98	1.08	1	0.95		0.7734	0.8319	0.7771	0.7332	1.1532	1.2062	1.1822	1.1268	0.7477	0.9967	0.8867	0.5478	0.8288	1	0.3857	0.4906	0.9252	1	0.5393	0.573
6119			PC(18:1/18:3)	1.18	1.22	1	1.1	1.05	0.96		0.8876	0.9764	0.9298	0.8558	2.2577	2.7642	2.6678	2.2497	0.2286	0.7359	0.4576	0.3634	0.5768	0.9705	0.6541	0.6037	0.8799	1	0.1753	0.315
6121			PC(18:1/20:1)	0.84	0.87	1.15	1.08	0.78	0.81		0.9179	0.9943	0.7125	0.7461	1.1058	0.9665	0.9282	1.2751	0.2343	0.7402	0.2706	0.2623	0.6035	0.9837	0.8016	0.6633	0.1678	0.4606	0.3077	0.4325
6122			PC(18:1/20:2)	1.15	1.17	1.1	1.19	1.05	1.02		1.0273	1.2259	1.079	1.0491	1.5183	1.7721	1.7476	1.6749	0.4332	0.8929	0.5682	0.4194	0.1341	0.4207	0.3684	0.4803	0.628	0.9552	0.7708	0.6688
6123			PC(18:1/20:3)	1.12	1.13	0.99	1.16	1.06	1.01		1.1593	1.3459	1.2263	1.1713	2.0444	2.3131	2.2844	2.0312	0.5249	0.9492	0.784	0.5096	0.7963	1	0.1594	0.3063	0.5415	0.8887	0.9689	0.7316
6124			PC(18:1/20:4)	1.04	1.1	1.02	1.12	1.13	0.98		0.6875	0.7666	0.7786	0.675	0.9673	1.0678	1.0103	0.9824	0.8192	1	0.9843	0.575	0.6354	0.99	0.1282	0.2724	0.0847	0.3063	0.8916	0.7116
6128			PC(18:1/22:4)	1.12	1.24	1.2	1.18	1.02	0.98		0.857	1.01	0.8758	0.8375	0.782	0.9708	0.8763	0.9388	0.4634	0.9162	0.2412	0.2423	0.1534	0.4541	0.2552	0.4017	0.9478	1	0.769	0.6688
6129			PC(18:1/22:5)	1.06	1.19	1.07	1.22	1.24	1.18		0.6439	0.7862	0.8003	0.7586	0.9628	1.15	1.0253	1.0297	0.41	0.8929	0.3536	0.3101	0.663	1	0.1041	0.2419	0.0791	0.2938	0.2062	0.3524
6130			PC(18:1/22:6)	1.13	1.01	1.08	1.19	1.14	0.92		0.8907	1.0583	1.013	0.8209	0.9037	0.9137	1.0226	0.9733	0.5104	0.9373	0.8047	0.5183	0.5075	0.9202	0.1153	0.2574	0.2241	0.5486	0.4748	0.538
6132			PC(18:2/16:1)	0.98	1.08	0.87	1.16	1.1	1.02		0.8804	1.0206	0.9641	0.898	1.4202	1.5302	1.3948	1.242	0.8346	1	0.5975	0.4328	0.4277	0.8356	0.1836	0.3327	0.3334	0.6857	0.8719	0.7064
6133			PC(18:2/18:2)	1.01	1.09	0.98	1.2	1.09	1.01		0.8892	1.0687	0.9668	0.8998	1.275	1.3889	1.2867	1.2434	0.6698	0.9843	0.5855	0.4274	0.8555	1	0.1197	0.2617	0.4255	0.7789	0.944	0.7295
6134			PC(18:2/18:3)	1.15	1.2	1.11	0.95	1.07	0.94		1.0302	0.9771	1.0995	0.9725	1.3864	1.6642	1.5894	1.5324	0.1687	0.645	0.2143	0.2234	0.198	0.5405	0.5606	0.5714	0.4804	0.8317	0.6471	0.6197
6136			PC(18:2/20:1)	0.97	0.86	0.97	1.09	0.94	0.99		0.9231	1.0107	0.8645	0.916	1.3102	1.1255	1.2702	1.273	0.9604	1	0.3858	0.3273	0.9846	1	0.7958	0.6603	0.7191	1	0.8597	0.703
6137			PC(18:2/20:2)	0.96	0.86	0.84	1.08	1.12	0.9		0.895	0.9646	1.0001	0.8061	1.6268	1.4071	1.5631	1.3715	0.8769	1	0.0807	0.1392	0.3803	0.7846	0.9448	0.712	0.3991	0.7571	0.549	0.5765
6138			PC(18:2/20:3)	1.09	1.19	1.05	1.22	1.2	1.13		1.1074	1.3523	1.3285	1.2488	1.5606	1.8578	1.6945	1.6313	0.3965	0.8897	0.4823	0.3759	0.4458	0.8512	0.1865	0.3349	0.1235	0.383	0.4282	0.5159
6139			PC(18:2/20:4)	0.98	1.01	0.95	1.05	1.07	0.96		0.9247	0.9734	0.9881	0.8904	1.156	1.1731	1.1355	1.0961	0.7149	0.9924	0.7393	0.4917	0.5493	0.953	0.5619	0.5714	0.3602	0.7121	0.721	0.6492
6143			PC(18:2/22:4)	1.18	1.31	1.21	1.31	1.29	1.23		0.81	1.0612	1.0488	0.993	0.8904	1.1684	1.0492	1.0782	0.2765	0.778	0.0606	0.1185	0.172	0.4888	0.0463	0.1412	0.0642	0.2545	0.1256	0.2562
6144			PC(18:2/22:5)	1.1	0.98	1.09	1.19	1.02	1.04		0.9108	1.0825	0.9259	0.9503	1.0331	1.017	1.134	1.1277	0.4248	0.8929	0.87	0.5428	0.4483	0.8531	0.1406	0.2857	0.8352	1	0.7846	0.6766
6145			PC(18:2/22:6)	1.13	1.17	0.97	1.05	0.94	0.97		1.0264	1.0779	0.967	0.9911	1.0353	1.2084	1.1716	1.0087	0.2598	0.7638	0.1539	0.1911	0.8684	1	0.6728	0.6098	0.5132	0.8635	0.6935	0.6376
6146			PC(20:0/14:1)	1.13	1.26	1.04	1.28	1.32	1.17		0.8302	1.0587	1.093	0.9682	0.8207	1.0343	0.924	0.85	0.6507	0.9803	0.159	0.1927	0.871	1	0.1218	0.265	0.1234	0.383	0.3251	0.4439
6147			PC(20:0/16:1)	1.09	1.08	1.06	1.15	1.3	1.14		1.0002	1.1495	1.2988	1.1384	1.1929	1.2838	1.305	1.2686	0.7182	0.9924	0.805	0.5183	0.7127	1	0.2383	0.3907	0.0391	0.1869	0.284	0.4156
6148			PC(20:0/18:1)	1.04	1.01	0.97	1.06	1.13	0.96		1.045	1.112	1.1837	1.0079	0.9841	0.9903	1.0236	0.9582	0.7104	0.9924	0.9911	0.575	0.854	1	0.5133	0.5549	0.3706	0.7229	0.7609	0.6666
6150			PC(12:0/16:1)	1.63	1.49	0.92	1.23	1.08	1.19		0.53	0.6501	0.5742	0.6294	0.8533	1.2681	1.39	0.7862	0.0506	0.2931	0.0696	0.1288	0.3481	0.7454	0.3726	0.4814	0.7049	0.9969	0.4441	0.5214
6151			PC(12:0/18:1)	1.08	1.12	0.93	1.14	1.12	1.08		0.9017	1.0288	1.0096	0.9721	1.9822	2.2261	2.1436	1.842	0.6227	0.9703	0.3786	0.3231	0.9228	1	0.3943	0.4955	0.6058	0.9388	0.7861	0.6773
6152			PC(12:0/18:2)	1.21	1.26	0.83	1.07	1.09	1.08		0.8332	0.8885	0.9072	0.8974	1.4689	1.8497	1.7761	1.219	0.2316	0.7376	0.1822	0.2064	0.3629	0.7628	0.8311	0.6706	0.8162	1	0.7951	0.6792
6153			PC(12:0/18:3)	1	1	1	1	1	1		1	1	1	1	1	1	1	1
6155			PC(12:0/20:1)	1	1	1.17	1.15	1.34	0.79		0.74	0.8477	0.9918	0.5843	0.5843	0.5843	0.5843	0.6841	1	1	1	0.575	0.4083	0.8143	0.7065	0.6209	0.077	0.2878	0.1869	0.3279
6158			PC(12:0/20:4)	0.88	0.98	0.88	1	1	1		0.7575	0.7575	0.7575	0.7575	0.8571	0.8383	0.7575	0.7575	0.0141	0.1345	0.6671	0.4622	0.0141	0.0791	1	0.7126	1	1	1	0.7316
6164			PC(14:0/14:0)	1.08	0.94	0.95	1.43	1.41	1.24		0.6907	0.9876	0.9741	0.854	1.1212	1.056	1.2107	1.0661	0.7277	0.996	0.4608	0.3645	0.6515	0.9981	0.1744	0.3239	0.1718	0.466	0.409	0.5035
6166			PC(14:0/16:1)	1.2	1.24	1.03	1.16	1.39	1.09		0.945	1.0962	1.3174	1.0302	1.5171	1.8802	1.8152	1.5615	0.1452	0.5973	0.0944	0.1516	0.5939	0.9772	0.1822	0.3314	0.0097	0.0717	0.5312	0.5694
6167			PC(14:0/18:1)	1.08	1.09	0.96	1.2	1.21	1.09		0.8528	1.0239	1.0358	0.931	1.1808	1.292	1.2703	1.1323	0.3172	0.8186	0.3667	0.3174	0.8371	1	0.0687	0.1897	0.0723	0.2772	0.4424	0.5207
6168			PC(14:0/18:2)	1.05	1.1	0.92	1.21	1.24	1.06		0.9425	1.1369	1.1686	1.0037	1.2706	1.4036	1.3362	1.1647	0.5077	0.9344	0.4292	0.3504	0.5217	0.9294	0.1126	0.2542	0.0476	0.2098	0.5706	0.5846
6169			PC(14:0/18:3)	0.88	1.32	0.93	1.3	0.99	1.23		0.6938	0.9013	0.6842	0.8509	1.1328	1.4948	0.9919	1.059	0.1964	0.6856	0.6623	0.4604	0.2898	0.6804	0.3267	0.446	0.9524	1	0.2062	0.3524
6172			PC(14:0/20:2)	1	1	1	1	1	1.05		0.9261	0.9261	0.9261	0.9754	0.9261	0.9261	0.9261	0.9261	1	1	1	0.575	1	1	1	0.7126	1	1	0.0093	0.0421
6173			PC(14:0/20:3)	1.09	1.16	1.06	1.65	1.26	1.22		1.0442	1.7209	1.3135	1.2768	1.52	1.7616	1.6544	1.6076	0.5046	0.9316	0.3335	0.299	0.6773	1	0.0014	0.0164	0.0838	0.305	0.2878	0.4167
6174			PC(14:0/20:4)	1.09	0.97	1.02	1.32	1.25	1.13		0.8348	1.1046	1.0399	0.9441	1.1058	1.0761	1.202	1.1254	0.3379	0.8351	0.5676	0.4193	0.5834	0.974	0.004	0.029	0.0213	0.1198	0.1223	0.2515
6178			PC(14:0/22:4)	1	1	1	1	1	1		1	1	1	1	1	1	1	1
6179			PC(14:0/22:5)	0.87	0.8	0.9	1.2	1.31	1		0.7885	0.9437	1.0338	0.7885	0.983	0.7885	0.8509	0.8862	0.1755	0.6507	0.0449	0.0996	0.3056	0.6986	0.1296	0.2728	0.0189	0.109	1	0.7316
6180			PC(14:0/22:6)	0.89	1.01	0.93	1.41	1.39	1.19		0.8848	1.2509	1.2335	1.0498	0.8019	0.809	0.7138	0.7427	0.5582	0.9648	0.9966	0.575	0.6957	1	0.0459	0.1405	0.0511	0.2182	0.3912	0.4887
6181			PC(15:0/14:1)	1.14	1.09	1.15	1.19	1.11	0.92		1.1089	1.3205	1.2295	1.0159	0.6649	0.7245	0.7605	0.766	0.2343	0.7402	0.4945	0.3816	0.3489	0.7455	0.4154	0.5079	0.6879	0.9883	0.5205	0.5667
6182			PC(15:0/16:1)	1.03	1.1	1.22	1.03	1.21	1.09		0.8232	0.8489	0.9941	0.9	0.8703	0.9574	0.8922	1.0647	0.8471	1	0.5933	0.4309	0.1914	0.5258	0.8904	0.6926	0.2456	0.5704	0.7694	0.6688
6183			PC(15:0/18:1)	0.9	0.97	0.91	1.03	1.05	1.04		1.0406	1.0739	1.094	1.0793	0.8171	0.7944	0.7332	0.7396	0.548	0.9582	0.7708	0.5055	0.4471	0.8518	0.7993	0.6623	0.7061	0.9969	0.7671	0.6688
6184			PC(15:0/18:2)	0.99	0.99	0.96	1.1	1.02	0.98		0.9232	1.0135	0.9405	0.9027	0.7575	0.7521	0.7487	0.729	0.9771	1	0.9367	0.571	0.4101	0.8155	0.3513	0.468	0.7068	0.997	0.9245	0.7241
6186			PC(15:0/20:3)	0.91	1.26	1.07	0.91	0.96	0.92		0.8847	0.8035	0.8468	0.8179	0.8224	1.0364	0.7453	0.8811	0.6414	0.9729	0.4019	0.3361	0.8558	1	0.5664	0.5733	0.6565	0.9696	0.6105	0.603
6187			PC(15:0/20:4)	1.02	0.95	1.03	1.32	1.15	1.14		0.7744	1.0244	0.8931	0.8864	0.8092	0.7681	0.8242	0.8305	0.8555	1	0.7079	0.4808	0.7814	1	0.0087	0.0477	0.0818	0.3021	0.1053	0.2261
6191			PC(15:0/22:6)	1.17	1.14	1.29	1.41	1.19	0.95		0.844	1.1931	1.0056	0.7979	0.5977	0.6825	0.6986	0.7731	0.414	0.8929	0.479	0.3739	0.2124	0.5622	0.0378	0.1239	0.4066	0.7658	0.5978	0.5956
6192			PC(16:0/12:0)	1.17	1.1	1.05	1.25	1.16	1.12		1.1746	1.4652	1.3662	1.3166	1.4669	1.6113	1.7198	1.5432	0.2036	0.6979	0.423	0.3462	0.6395	0.993	0.0693	0.1908	0.1794	0.4776	0.7424	0.6563
6193			PC(16:0/14:0)	1.14	1.03	0.82	1.36	1.5	1.14		0.8694	1.1821	1.302	0.9941	1.3051	1.3407	1.4926	1.0654	0.198	0.6857	0.7435	0.4938	0.1409	0.4303	0.0289	0.1056	0.0065	0.0532	0.4625	0.5364
6194			PC(16:0/14:1)	0.91	0.73	0.59	1.31	1.21	0.82		0.8833	1.1548	1.067	0.7284	1.6719	1.2139	1.5192	0.9797	0.7087	0.9924	0.1999	0.2138	0.0815	0.3035	0.3044	0.4323	0.5454	0.8924	0.5072	0.5587
6195			PC(16:0/16:0)	1.09	0.87	0.9	1.19	1.19	1.07		0.9665	1.1493	1.1492	1.0323	0.9922	0.8668	1.0853	0.8954	0.7464	0.9967	0.5252	0.3965	0.5742	0.9689	0.315	0.4378	0.3481	0.6983	0.7034	0.6408
6196			PC(16:0/16:1)	1.11	1.13	1	1.14	1.21	1.05		1.1233	1.2782	1.3614	1.1769	1.3947	1.5809	1.5499	1.3978	0.2827	0.7879	0.1586	0.1927	0.9779	1	0.1532	0.2999	0.0504	0.2168	0.6926	0.6376
6197			PC(16:0/18:0)	1.04	0.92	0.94	1.21	1.19	1.11		1.0358	1.2517	1.2286	1.1501	1.1404	1.0513	1.185	1.0732	0.9887	1	0.7793	0.5088	0.8756	1	0.3944	0.4955	0.5695	0.9102	0.7883	0.678
6198			PC(16:0/18:1)	1	0.97	0.95	1.07	1.07	0.97		1.018	1.0856	1.0903	0.9886	0.945	0.9188	0.9497	0.8938	0.9244	1	0.6876	0.4718	0.6164	0.9897	0.3262	0.4458	0.3443	0.6975	0.9863	0.7316
6199			PC(16:0/18:2)	1	0.97	0.99	1.08	1.07	0.96		0.9553	1.0293	1.0252	0.9196	0.902	0.8744	0.9021	0.8917	0.9106	1	0.7305	0.4878	0.8275	1	0.1894	0.3384	0.2372	0.5676	0.986	0.7316
6200			PC(16:0/18:3)	1.02	1.11	0.95	1.05	1.06	1.02		0.9112	0.9611	0.9646	0.9267	1.1534	1.2767	1.1804	1.0973	0.6945	0.9907	0.8126	0.5222	0.9371	1	0.6354	0.5941	0.622	0.9523	0.9416	0.7294
6201			PC(16:0/18:4)	1.17	1.04	0.55	1.07	0.92	1.02		0.8269	0.8819	0.7601	0.8418	1.4483	1.5022	1.6934	0.7966	0.5933	0.9658	0.3236	0.293	0.0321	0.1485	0.8415	0.6759	0.5416	0.8887	0.9643	0.7316
6202			PC(16:0/20:1)	0.96	0.92	0.88	1.14	1.12	1.02		0.9943	1.1343	1.1153	1.01	1.1407	1.0481	1.0905	1.005	0.7605	0.9986	0.559	0.4144	0.433	0.8376	0.3637	0.4799	0.4515	0.8021	0.8754	0.7072
6203			PC(16:0/20:2)	0.97	0.97	0.95	1.07	1.16	1.01		1.0496	1.1267	1.219	1.0572	1.09	1.0593	1.0559	1.0398	0.915	1	0.6717	0.4634	0.8517	1	0.3885	0.4927	0.0733	0.2796	0.889	0.7111
6204			PC(16:0/20:3)	1.06	1.11	1.06	1.05	1.14	1		1.2862	1.3548	1.4607	1.2833	1.0499	1.1649	1.1117	1.1173	0.4546	0.9114	0.6742	0.4642	0.3274	0.7225	0.5589	0.5714	0.1802	0.4782	0.9232	0.724
6205			PC(16:0/20:4)	1.02	1.03	1	1.13	1.16	1.01		0.8084	0.9103	0.9404	0.8193	0.7056	0.7301	0.7169	0.7036	0.7785	1	0.9099	0.5581	0.9925	1	0.0704	0.1921	0.0244	0.1303	0.355	0.4621
6208			PC(16:0/22:2)	1	1	1	1	1	1		1	1	1	1	1	1	1	1
6209			PC(16:0/22:4)	1.06	1.13	1.18	1.08	1.11	0.99		0.8698	0.9361	0.9663	0.8634	0.6975	0.7863	0.7427	0.8217	0.3896	0.8823	0.1618	0.1932	0.0382	0.1678	0.2408	0.392	0.1047	0.3505	0.7296	0.6522
6210			PC(16:0/22:5)	1.08	1.06	1.04	1.14	1.12	0.93		0.9851	1.1186	1.1013	0.9144	0.7926	0.8363	0.8534	0.8258	0.3553	0.8481	0.4643	0.3662	0.6279	0.9897	0.0714	0.1933	0.1078	0.3527	0.4191	0.5111
6211			PC(16:0/22:6)	1.02	1.03	1.05	1.13	1.12	1.01		1.3108	1.4755	1.4647	1.3244	0.8031	0.8251	0.8163	0.8407	0.7155	0.9924	0.6686	0.4622	0.5642	0.96	0.0623	0.178	0.1017	0.3452	0.5841	0.5903
6212			PC(17:0/14:1)	1.07	1.11	1.07	1.09	1.15	1.07		0.9752	1.0618	1.1187	1.0432	0.6939	0.7672	0.7446	0.7447	0.5899	0.9648	0.5414	0.4056	0.6867	1	0.5881	0.5811	0.4851	0.8362	0.582	0.5901
6296	Phosphatidylethanolamine	Ester	PE(18:2/22:4)	0.98	1.14	1.19	1.14	1.12	1.04		0.8177	0.9305	0.913	0.8485	0.7921	0.9039	0.7791	0.9455	0.9713	1	0.3528	0.3099	0.1702	0.4862	0.4002	0.4983	0.4398	0.7901	0.9701	0.7316
6297			PE(18:2/22:5)	0.98	1.06	0.86	1.17	1.1	0.95		0.8362	0.98	0.9227	0.7969	1.1666	1.2348	1.1455	1.0032	0.8827	1	0.4417	0.3558	0.4645	0.8704	0.1848	0.3327	0.4492	0.801	0.6808	0.6336
6298			PE(18:2/22:6)	1.04	1.38	1.08	1.25	1.12	1.04		1.0478	1.3086	1.1685	1.0894	0.9659	1.3356	1.0024	1.0465	0.9854	1	0.067	0.1256	0.6325	0.9897	0.0311	0.1103	0.2678	0.6034	0.5436	0.5732
6301			PE(17:0/16:1)	1.38	1.22	1.02	1.1	1.03	0.83		0.8576	0.9405	0.8824	0.7086	0.7654	0.9314	1.0578	0.7776	0.1218	0.5462	0.3685	0.3181	0.9343	1	0.6945	0.6179	0.8997	1	0.3282	0.4456
6303			PE(17:0/18:1)	0.92	0.99	0.9	1.06	1.03	0.91		0.8604	0.9136	0.8847	0.7822	0.8381	0.8292	0.7692	0.7543	0.2379	0.7425	0.8681	0.5424	0.1613	0.4694	0.468	0.5282	0.748	1	0.2819	0.4148
6304			PE(17:0/18:2)	0.98	1.19	1.06	1.13	1.1	1.02		0.959	1.0878	1.0576	0.98	0.7194	0.8546	0.707	0.7649	0.9022	1	0.1014	0.1562	0.4242	0.8311	0.264	0.406	0.2989	0.6424	0.7823	0.6753
6305			PE(17:0/18:3)	0.88	1.24	0.88	1.33	1.04	1.08		0.7731	1.027	0.8046	0.8374	0.649	0.8034	0.5688	0.5688	0.4228	0.8929	0.3066	0.2821	0.4228	0.8302	0.262	0.4057	0.8607	1	0.73	0.6522
6307			PE(17:0/20:2)	1.04	0.97	1.06	1.16	1.04	1.12		0.8574	0.9985	0.8878	0.9638	0.712	0.69	0.7394	0.7521	0.8273	1	0.7453	0.4943	0.654	1	0.3151	0.4378	0.9688	1	0.4493	0.525
6308			PE(17:0/20:3)	1.03	1.22	1.01	1.02	1.09	0.95		0.9758	0.9979	1.0652	0.9302	0.6998	0.851	0.7217	0.7066	0.6689	0.9842	0.197	0.2122	0.8872	1	0.9976	0.7126	0.6884	0.9883	0.4121	0.5063
6309			PE(17:0/20:4)	0.96	1.13	0.99	1.11	1.04	0.99		0.8254	0.9142	0.8545	0.8185	0.5783	0.6534	0.5559	0.5749	0.5866	0.9648	0.4351	0.3524	0.8833	1	0.2869	0.421	0.8252	1	0.9171	0.721
6310			PE(17:0/20:5)	0.95	1.09	0.9	1.02	0.98	0.92		1.1204	1.1414	1.0958	1.0282	0.9799	1.0672	0.9342	0.8859	0.8066	1	0.6578	0.4583	0.3368	0.7317	0.9711	0.7126	0.9635	1	0.6392	0.6161
6313			PE(17:0/22:4)	1.01	0.93	1.07	0.88	1.13	1.08		0.7304	0.643	0.8226	0.7892	0.6063	0.5649	0.6111	0.6512	0.9913	1	0.6086	0.4366	0.7221	1	0.3767	0.4834	0.3937	0.7492	0.4651	0.537
6314			PE(17:0/22:5)	0.97	1.12	1	1.16	1.26	1.06		0.7848	0.907	0.9874	0.8356	0.5902	0.6619	0.5739	0.5925	0.6988	0.9907	0.3222	0.2921	0.9696	1	0.2034	0.3532	0.1178	0.376	0.4944	0.5511
6315			PE(17:0/22:6)	1.01	1.18	1.01	1.16	1.16	1.1		1.0284	1.1979	1.192	1.1301	0.5633	0.6631	0.5682	0.5702	0.7044	0.9924	0.1276	0.1752	0.9404	1	0.1169	0.2587	0.1728	0.4673	0.3215	0.441
6316			PE(18:0/14:0)	1.1	0.76	0.84	1.27	1.31	1.16		0.6068	0.7726	0.795	0.7065	0.9078	0.6855	1.0026	0.7639	0.9803	1	0.1762	0.2017	0.3527	0.7488	0.2702	0.4092	0.2453	0.5704	0.4753	0.538
6317			PE(18:0/14:1)	0.82	0.86	0.92	1	1.06	0.87		1.0871	1.0893	1.1497	0.9427	1.4432	1.248	1.182	1.3257	0.4835	0.9235	0.6852	0.4708	0.7544	1	0.787	0.6566	0.9267	1	0.3724	0.4732
6318			PE(18:0/15:0)	1	1	1	1	1	1		0.9977	0.9977	0.9977	0.9977	0.9977	0.9977	0.9977	0.9977	1	1	1	0.575	1	1	1	0.7126	1	1	1	0.7316
6319			PE(18:0/16:0)	1.03	1	0.9	1.05	1.1	0.96		0.8716	0.911	0.958	0.8408	1.0614	1.0576	1.0983	0.9513	0.8105	1	0.975	0.575	0.0935	0.329	0.4308	0.5155	0.1511	0.4337	0.9775	0.7316
6320			PE(18:0/16:1)	1.09	1.12	1.01	1.16	1.06	1.16		1.1386	1.3176	1.2072	1.3263	1.8809	2.1083	2.0413	1.8959	0.4784	0.9215	0.194	0.2118	0.9591	1	0.2052	0.3549	0.5215	0.8695	0.1577	0.2989
6321			PE(18:0/17:0)	1.09	0.91	1.15	1.25	1	0.87		0.8738	1.0946	0.873	0.7629	0.9794	0.8885	1.0628	1.122	0.7021	0.9917	0.6896	0.4729	0.3788	0.7846	0.2744	0.4125	0.9763	1	0.5281	0.5688
6322			PE(18:0/18:0)	0.98	1.04	1	1.08	1.04	1.02		1.067	1.1544	1.1095	1.0835	0.9145	0.9499	0.8971	0.9121	0.7935	1	0.753	0.4974	0.9338	1	0.2999	0.4311	0.6045	0.9377	0.8379	0.6939
6323			PE(18:0/18:1)	1.02	1.04	0.96	1.09	1.06	1.01		0.9557	1.0405	1.0176	0.9639	1.1086	1.1583	1.1284	1.0635	0.8281	1	0.5737	0.4216	0.6555	1	0.2186	0.3692	0.3685	0.7219	0.9003	0.7149
6324			PE(18:0/18:2)	0.98	1.13	1	1.18	1.06	1.12		1.0086	1.1876	1.0662	1.131	1.0987	1.2411	1.0806	1.0992	0.9186	1	0.1311	0.1761	0.7043	1	0.0669	0.1873	0.5526	0.8955	0.2342	0.3767
6325			PE(18:0/18:3)	1.13	1.11	1	1.25	1.1	1.2		1.113	1.3871	1.2284	1.3302	1.4907	1.6488	1.6825	1.484	0.3233	0.8252	0.3445	0.3056	0.814	1	0.0132	0.0615	0.1684	0.4611	0.0659	0.1674
6326			PE(18:0/18:4)	1.31	1.1	1.19	0.85	1.06	1.11		0.7457	0.6304	0.7936	0.8278	0.8983	0.9849	1.1734	1.0653	0.2624	0.7672	0.8723	0.5431	0.3904	0.7927	0.3687	0.4803	0.7424	1	0.775	0.6707
6327			PE(18:0/20:1)	0.88	0.93	0.88	1.1	1	0.95		1.0869	1.1971	1.0855	1.0324	1.377	1.2778	1.2086	1.2077	0.3078	0.812	0.573	0.4214	0.3269	0.7225	0.3915	0.4945	0.9821	1	0.6456	0.619
6328			PE(18:0/20:2)	0.99	1.12	0.94	1.08	1	1.03		1.1467	1.2427	1.1482	1.1811	1.2079	1.3529	1.1985	1.1347	0.7194	0.9924	0.3951	0.3327	0.7894	1	0.4132	0.5058	0.8877	1	0.9844	0.7316
6329			PE(18:0/20:3)	1.03	1.07	1.16	1.06	1.11	1.11		1.138	1.2007	1.2679	1.2633	1.0538	1.1294	1.0818	1.2218	0.5633	0.9648	0.8869	0.5478	0.0381	0.1678	0.5832	0.5782	0.2488	0.5762	0.3211	0.441
6330			PE(18:0/20:4)	1.01	1.11	1.05	1.1	1.02	1		0.9415	1.0361	0.9612	0.9399	0.8226	0.9117	0.8269	0.865	0.9646	1	0.3371	0.3009	0.5533	0.9571	0.2325	0.3848	0.6756	0.9793	0.8026	0.6819
6331			PE(18:0/20:5)	1	1.07	1.03	1.38	1.05	0.95		1.4441	1.9927	1.5166	1.3707	1.8707	1.993	1.864	1.9281	0.4862	0.9235	0.6143	0.4397	0.6854	1	0.1081	0.2474	0.963	1	0.4577	0.5332
6333			PE(18:0/22:2)	0.59	0.34	0.57	1.54	1.33	0.82		0.6849	1.0579	0.9109	0.5617	1.1549	0.3882	0.6775	0.6543	0.4107	0.8929	0.0919	0.149	0.3866	0.7897	0.4458	0.5218	0.7423	1	0.7919	0.6792
6334			PE(18:0/22:4)	1.01	1.06	1.08	1.06	0.98	1		0.9123	0.9677	0.8933	0.9166	0.8177	0.8673	0.8235	0.8794	0.8968	1	0.5481	0.4089	0.433	0.8376	0.4628	0.5261	0.8556	1	0.8904	0.7111
6335			PE(18:0/22:5)	0.97	0.97	1	1.21	1.17	1.12		0.8634	1.045	1.0093	0.964	0.9265	0.898	0.9024	0.9264	0.6104	0.968	0.7272	0.4875	0.8402	1	0.0503	0.1487	0.1035	0.3478	0.2356	0.3785
6336			PE(18:0/22:6)	0.95	1.12	1.02	1.14	1.03	1.11		1.3024	1.49	1.3376	1.4415	0.782	0.879	0.7449	0.7948	0.5015	0.9308	0.1837	0.2069	0.845	1	0.1397	0.2849	0.7469	1	0.2293	0.3756
6337			PE(18:1/14:1)	1	1	1	1	1	1		1	1	1	1	1	1	1	1
6338			PE(18:1/16:1)	1.11	1.09	0.95	0.98	0.95	0.95		0.7901	0.7723	0.748	0.749	1.5402	1.6808	1.7058	1.4589	0.1552	0.6152	0.2086	0.2201	0.9034	1	0.8251	0.6677	0.5546	0.8955	0.542	0.5732
6339			PE(18:1/18:1)	0.99	1.09	0.93	1.06	0.96	0.95		0.7984	0.8446	0.7637	0.7621	1.5229	1.6558	1.507	1.4232	0.9008	1	0.4066	0.3385	0.7695	1	0.4502	0.5222	0.623	0.9526	0.6781	0.6327
6340			PE(18:1/18:2)	1	1.23	1.01	1.09	0.99	1.04		0.7696	0.839	0.7632	0.7966	1.3735	1.6937	1.3701	1.3862	0.7087	0.9924	0.0493	0.1042	0.3249	0.7207	0.3004	0.4311	0.9346	1	0.6867	0.6341
6341			PE(18:1/18:3)	1.27	1.16	1.04	1.23	1.01	1.09		0.7166	0.8794	0.727	0.7776	1.7093	1.9826	2.1679	1.7715	0.1228	0.5462	0.3797	0.3233	0.3239	0.7194	0.0424	0.1344	0.7147	0.9992	0.4513	0.5268
6342			PE(18:1/18:4)	1	1	1	1	1	1		1	1	1	1	1	1	1	1
6343			PE(18:1/20:1)	0.86	0.9	0.82	0.95	0.91	0.83		1.0327	0.9841	0.9416	0.8585	1.7166	1.5501	1.4767	1.4079	0.4169	0.8929	0.5042	0.3854	0.1125	0.3714	0.6122	0.5868	0.3794	0.7327	0.0903	0.2073
6344			PE(18:1/20:2)	1.05	1.28	0.91	1.13	1.02	1.06		0.9869	1.1143	1.0086	1.0463	1.6124	2.0703	1.697	1.4738	0.9645	1	0.1553	0.1912	0.6545	1	0.1905	0.3388	0.919	1	0.5685	0.5839
6345			PE(18:1/20:3)	1.1	1.14	1.11	1.01	1.06	1.04		1.0612	1.0681	1.1196	1.1049	1.9499	2.2185	2.1366	2.1603	0.4033	0.8929	0.7944	0.5145	0.0602	0.2454	0.9657	0.7126	0.6418	0.9629	0.8902	0.7111
6346			PE(18:1/20:4)	1.05	1.19	1.02	1.11	1	0.98		0.69	0.7679	0.6926	0.6737	0.9508	1.1302	1.001	0.9729	0.8072	1	0.3531	0.3099	0.7161	1	0.2189	0.3693	0.8877	1	0.8856	0.7111
6347			PE(18:1/20:5)	1	1.12	0.99	1.37	1.01	0.93		0.8653	1.1877	0.8769	0.8071	2.0808	2.3369	2.0799	2.0638	0.6114	0.968	0.6072	0.436	0.5407	0.9467	0.0968	0.2296	0.8769	1	0.4985	0.5532
6348			PE(18:1/22:0)	0.9	0.93	0.93	1.08	1.03	1.01		1.0473	1.1346	1.0773	1.0619	1.233	1.1466	1.1155	1.1485	0.336	0.8351	0.6401	0.4513	0.9662	1	0.6446	0.5986	0.8364	1	0.9626	0.7316
6349			PE(18:1/22:1)	1.33	1	1	1.23	0.83	0.83		0.7431	0.9165	0.6139	0.6139	0.6139	0.6139	0.8182	0.6139	0.2145	0.7171	1	0.575	1	1	0.4486	0.5222	0.3761	0.7303	0.3761	0.476
6350			PE(18:1/22:2)	1	1	1	1	1	1		0.9438	0.9438	0.9438	0.9438	0.9438	0.9438	0.9438	0.9438	1	1	1	0.575	1	1	1	0.7126	1	1	1	0.7316
6351			PE(18:1/22:4)	1.1	1.11	1.03	1.07	0.98	0.99		0.6927	0.7426	0.678	0.6856	0.7586	0.842	0.8351	0.7806	0.6217	0.9703	0.7536	0.4975	0.7637	1	0.5333	0.5597	0.7311	1	0.8828	0.7111
6352			PE(18:1/22:5)	0.95	1.03	0.99	1.14	1.14	1.03		0.6624	0.758	0.7534	0.6845	0.9391	0.9668	0.8959	0.9256	0.9693	1	0.7217	0.4871	0.5904	0.9745	0.1482	0.2929	0.1914	0.4899	0.6572	0.6229
6353			PE(18:1/22:6)	0.98	1.28	1.06	1.12	0.99	1.08		0.8967	1.0076	0.8857	0.966	0.787	1.0044	0.7737	0.8379	0.7458	0.9967	0.0714	0.1302	0.6207	0.9897	0.2292	0.3803	0.8528	1	0.3642	0.467
6355			PE(18:2/16:1)	1.1	1.23	1.06	1.14	1.04	1.05		0.8138	0.9255	0.8431	0.8551	1.3921	1.7131	1.526	1.4735	0.1607	0.6253	0.0069	0.027	0.2767	0.6569	0.136	0.2802	0.6246	0.953	0.6574	0.6229
6356			PE(18:2/18:2)	1.05	1.3	1.03	1.22	1.06	1.08		0.8135	0.9902	0.8638	0.8765	1.2846	1.6719	1.3466	1.3282	0.3421	0.8351	0.0118	0.0389	0.3114	0.7043	0.0235	0.0924	0.519	0.8683	0.5306	0.5694
6357			PE(18:2/18:3)	1.12	1.18	1.04	1.09	1.12	1.07		0.892	0.9723	1.0003	0.9533	1.6107	1.9024	1.7968	1.6715	0.8679	1	0.2919	0.2731	0.5645	0.96	0.381	0.4866	0.339	0.6939	0.3931	0.4906
6359			PE(18:2/20:1)	0.97	1.32	0.93	1.12	1.16	1		0.9938	1.1116	1.1538	0.9934	1.4527	1.9177	1.4064	1.3573	0.6394	0.9729	0.0049	0.0208	0.6004	0.9817	0.2788	0.4146	0.1409	0.4162	0.7936	0.6792
6360			PE(18:2/20:2)	1.07	1.28	1.03	1.18	1.08	0.96		1.0604	1.2472	1.1423	1.013	1.6132	2.0681	1.7206	1.6675	0.2426	0.7425	0.0961	0.1522	0.1907	0.5255	0.3796	0.4854	0.9858	1	0.2631	0.4017
6361			PE(18:2/20:3)	1.4	1.36	1.11	1.25	1.19	1.17		1.1715	1.4629	1.3947	1.3732	1.8994	2.5766	2.6563	2.1037	0.4899	0.9261	0.2033	0.2163	0.8224	1	0.1596	0.3063	0.2599	0.5908	0.6292	0.6128
6362			PE(18:2/20:4)	1.13	1.2	1.05	1.11	0.95	0.99		0.8487	0.9441	0.8103	0.8391	1.2598	1.5149	1.4206	1.3169	0.5755	0.9648	0.6176	0.4408	0.6177	0.9897	0.3516	0.468	0.7129	0.9992	0.9447	0.7296
6363			PE(18:2/20:5)	1.15	1.24	1.06	1.1	1.19	0.95		0.658	0.7256	0.7829	0.6274	1.3312	1.6466	1.5253	1.4139	0.5251	0.9492	0.401	0.3359	0.7712	1	0.7075	0.6209	0.1672	0.4606	0.9228	0.724
6367			PE(14:0/16:1)	1	1.09	1	1	1	1		0.8808	0.8808	0.8808	0.8808	0.8808	0.9603	0.8808	0.8808	1	1	0.0093	0.0325	1	1	1	0.7126	1	1	1	0.7316
6369			PE(14:0/18:1)	1.01	1.1	0.91	1.02	1.21	1.37		0.8292	0.8481	1.0004	1.1354	1.1984	1.3133	1.2112	1.0904	0.8722	1	0.5024	0.3849	0.2555	0.6245	0.7756	0.6524	0.0446	0.2007	0.0025	0.0174
6370			PE(14:0/18:2)	1.05	1.35	1.08	1.14	1.19	1.42		0.9095	1.0348	1.0798	1.2955	0.9438	1.274	0.993	1.0169	0.6943	0.9907	0.0292	0.0742	0.562	0.96	0.3711	0.4803	0.25	0.5782	0.0098	0.0435
6374			PE(14:0/20:2)	1	1	1	1	1	1		0.9862	0.9862	0.9862	0.9862	0.9862	0.9862	0.9862	0.9862	1	1	1	0.575	1	1	1	0.7126	1	1	1	0.7316
6375			PE(14:0/20:3)	1	0.92	0.76	1.15	0.89	1.08		0.6798	0.7849	0.6083	0.736	0.799	0.7389	0.7988	0.6083	0.9988	1	0.7166	0.4847	0.1551	0.4552	0.4794	0.5378	0.5103	0.8635	0.6831	0.6337
6376			PE(14:0/20:4)	1.16	1.33	1.22	1.38	1.09	1.16		0.8707	1.2018	0.9479	1.0072	0.8625	1.1456	1.0047	1.0533	0.2677	0.7693	0.0211	0.0598	0.0747	0.287	0.0145	0.0655	0.4935	0.846	0.2071	0.3534
6381			PE(14:0/22:5)	0.97	1.08	0.89	1.35	1.05	1		0.7027	0.9487	0.7409	0.7027	0.7882	0.8537	0.768	0.7027	0.881	1	0.6688	0.4622	0.477	0.8844	0.1085	0.2474	0.7288	1	1	0.7316
6382			PE(14:0/22:6)	1.15	1.46	1.4	1.28	1.13	1.22		1.1638	1.4889	1.3192	1.4246	0.7862	1.1477	0.901	1.1003	0.1493	0.6057	0.0006	0.0044	0.0018	0.0147	0.009	0.0486	0.146	0.4267	0.0632	0.1613
6390			PE(15:0/18:1)	0.91	1.33	1.27	1.16	0.9	0.94		0.8494	0.9832	0.7668	0.7948	0.5786	0.7721	0.5279	0.7332	0.6212	0.9703	0.097	0.1528	0.167	0.4803	0.5681	0.5738	0.5812	0.9173	0.7152	0.6459
6391			PE(15:0/18:2)	1.28	1.18	0.89	1.31	1.06	1.03		0.9029	1.1825	0.9578	0.9285	0.7047	0.8285	0.8997	0.6256	0.1094	0.4987	0.451	0.3602	0.4335	0.8376	0.1262	0.2713	0.5704	0.9102	0.8674	0.7056
6395			PE(15:0/20:3)	1	1	1	1	1	1		1	1	1	1	1	1	1	1
6396			PE(15:0/20:4)	1.19	0.85	1.21	1.08	1.12	1.12		0.8536	0.9193	0.9598	0.9577	0.6066	0.5174	0.7248	0.7327	0.1929	0.682	0.2989	0.2773	0.178	0.5001	0.5766	0.5755	0.598	0.9309	0.5658	0.5829
6400			PE(15:0/22:4)	1	1	1	1	1	1		1	1	1	1	1	1	1	1
6401			PE(15:0/22:5)	0.84	0.84	1.04	1.05	1.13	0.92		0.7967	0.8392	0.9002	0.7307	0.7058	0.5962	0.5962	0.7308	0.2154	0.7171	0.2154	0.2243	0.8233	1	0.6194	0.588	0.3128	0.6594	0.4554	0.5312
6402			PE(15:0/22:6)	1.06	1.21	1.16	1.07	1.08	0.95		1.2663	1.359	1.3669	1.208	0.6339	0.7696	0.6696	0.7349	0.3343	0.8351	0.0227	0.063	0.0785	0.2958	0.6182	0.588	0.5543	0.8955	0.734	0.6533
6403			PE(16:0/14:0)	1.02	0.87	0.65	1.26	1.34	1.37		0.6663	0.8388	0.8899	0.9124	1.3249	1.1478	1.3472	0.8549	0.6993	0.9907	0.4628	0.3655	0.0214	0.109	0.3154	0.4378	0.1692	0.4622	0.1371	0.2722
6404			PE(16:0/14:1)	1.01	1	1	0.95	0.95	0.95		0.9604	0.9086	0.9086	0.9086	0.9086	0.9086	0.9177	0.9086	0.791	1	1	0.575	1	1	0.1648	0.3141	0.1648	0.4578	0.1648	0.3041
6406			PE(16:0/16:0)	1.02	0.89	0.83	1.01	1.04	1		0.9867	0.9919	1.0249	0.9853	1.2057	1.0769	1.2277	0.9997	0.8007	1	0.6196	0.4413	0.2176	0.5672	0.9035	0.6961	0.6184	0.9485	0.8066	0.6826
6407			PE(16:0/16:1)	1.11	1.03	1	1.07	0.97	0.97		1.0554	1.1258	1.0226	1.0244	1.5532	1.6003	1.718	1.5497	0.3684	0.8661	0.6044	0.4359	0.5263	0.9337	0.4206	0.512	0.6961	0.9941	0.6591	0.6237
6408			PE(16:0/17:0)	1.05	1.03	0.79	1.42	1.32	1.29		0.6763	0.9604	0.8949	0.8696	0.9996	1.0282	1.0517	0.7849	0.7729	1	0.8485	0.5326	0.0908	0.3248	0.0139	0.0641	0.0479	0.2098	0.0944	0.2123
6410			PE(16:0/18:1)	1.07	1	0.93	1.05	1	0.93		0.8622	0.9065	0.8613	0.8022	0.9962	0.9939	1.0634	0.9291	0.4855	0.9235	0.9261	0.5659	0.2621	0.6325	0.4226	0.5126	0.9339	1	0.5042	0.5575
6411			PE(16:0/18:2)	1.05	1.17	1.04	1.1	1.01	1.02		0.9575	1.056	0.9648	0.9811	0.9065	1.063	0.9473	0.9405	0.544	0.9575	0.0467	0.1015	0.6396	0.993	0.1688	0.3168	0.8539	1	0.6217	0.6088
6412			PE(16:0/18:3)	1.13	1.11	1.02	1.13	1.02	1.03		0.9642	1.0916	0.985	0.9956	1.0841	1.2	1.2202	1.103	0.2454	0.7447	0.2834	0.2697	0.7556	1	0.1595	0.3063	0.6753	0.9793	0.9525	0.7316
6413			PE(16:0/18:4)	1.15	1.26	0.73	0.95	0.95	0.95		0.4981	0.4751	0.4751	0.4751	0.65	0.82	0.7443	0.4751	0.5012	0.9308	0.2697	0.2617	0.0524	0.2197	0.713	0.6245	0.713	0.9992	0.713	0.6443
6414			PE(16:0/20:1)	1.03	0.9	0.79	1.15	1.14	0.96		0.8562	0.9811	0.9722	0.8245	1.3075	1.177	1.3413	1.0372	0.8071	1	0.197	0.2122	0.0072	0.0462	0.0721	0.1933	0.0828	0.303	0.9377	0.7278
6415			PE(16:0/20:2)	0.92	0.89	0.73	1.03	0.99	1.02		0.9531	0.9851	0.9428	0.9721	1.2345	1.0986	1.1419	0.906	0.4315	0.8929	0.1551	0.1912	0.0051	0.0354	0.7388	0.6344	0.9884	1	0.798	0.6798
6416			PE(16:0/20:3)	1.07	1.08	1.09	1.02	1.15	1.08		1.1364	1.161	1.3058	1.2311	0.9801	1.0545	1.0496	1.0709	0.3957	0.8894	0.7607	0.5005	0.1137	0.373	0.7883	0.6567	0.1204	0.3791	0.458	0.5332
6417			PE(16:0/20:4)	1.08	1.16	1.12	1.09	1.02	1.03		0.908	0.9859	0.9288	0.9316	0.6827	0.7899	0.736	0.7633	0.4135	0.8929	0.1721	0.2	0.2152	0.565	0.3144	0.4378	0.6868	0.9883	0.5176	0.5656
6418			PE(16:0/20:5)	1.15	1.11	1.09	1.4	1.1	1		1.2692	1.7782	1.3954	1.2669	1.5914	1.7626	1.8314	1.7346	0.8863	1	0.6006	0.4343	0.6307	0.9897	0.0514	0.1515	0.5548	0.8955	0.7548	0.6636
6419			PE(16:0/22:1)	1	1	1	1	1	1		1	1	1	1	1	1	1	1
6420			PE(16:0/22:2)	0.82	0.67	0.74	1	1	1.06		0.694	0.694	0.694	0.7346	1.0426	0.694	0.8559	0.7764	0.4613	0.9162	0.0891	0.1461	0.2479	0.6156	1	0.7126	1	1	0.7579	0.6658
6421			PE(16:0/22:4)	1.06	1.1	1.03	1.11	1.01	1.01		0.8838	0.9829	0.8887	0.8966	0.759	0.8362	0.8037	0.7836	0.5338	0.9539	0.5394	0.4048	0.7844	1	0.252	0.3993	0.9207	1	0.7985	0.6798
6422			PE(16:0/22:5)	1	0.98	1.01	1.15	1.14	1.03		0.9483	1.09	1.0807	0.9814	0.9232	0.9086	0.9268	0.9311	0.8941	1	0.8441	0.5304	0.9971	1	0.0963	0.2294	0.1789	0.4772	0.52	0.5667
6423			PE(16:0/22:6)	0.98	1.15	1	1.12	1.01	1.04		1.3413	1.5045	1.353	1.3928	0.827	0.9508	0.8078	0.8253	0.7256	0.996	0.0964	0.1522	0.9301	1	0.1838	0.3327	0.817	1	0.4779	0.5394
6429		Ether	PE(O-18:0/22:6)	1.03	1.28	1.11	0.99	0.99	1.02		1.1663	1.1559	1.1592	1.1944	0.5709	0.7334	0.5888	0.6344	0.7308	0.996	0.0367	0.0872	0.2274	0.5812	0.942	0.7107	0.9648	1	0.8065	0.6826
6430			PE(O-16:0/16:1)	1.57	1	1.16	1.11	1.34	1.31		0.7204	0.8017	0.9683	0.9405	0.6693	0.6693	1.0539	0.7796	0.0578	0.3203	1	0.575	0.4325	0.8376	0.6103	0.5868	0.1365	0.4052	0.2526	0.3904
6431			PE(O-16:0/18:0)	0.8	0.8	0.8	1.27	1.16	1.58		0.6736	0.8568	0.7792	1.0626	0.8386	0.6736	0.6736	0.6736	0.2518	0.7532	0.2518	0.2502	0.2518	0.6225	0.2157	0.3668	0.4192	0.7723	0.0144	0.0572
6432			PE(O-16:0/18:1)	1	0.98	0.96	0.96	0.94	0.95		1.0186	0.977	0.9618	0.9649	0.8206	0.8025	0.8184	0.7846	0.8654	1	0.7332	0.4883	0.5654	0.9607	0.5704	0.5745	0.4865	0.8373	0.5373	0.5712
6433			PE(O-16:0/18:2)	1.1	1.15	1.08	1.17	1.07	0.99		0.971	1.1353	1.0384	0.9652	0.7266	0.835	0.7987	0.7811	0.3388	0.8351	0.2849	0.2704	0.4393	0.8417	0.1115	0.2529	0.788	1	0.9002	0.7149
6434			PE(O-16:0/18:3)	1	1	1	1	1	1		1	1	1	1	1	1	1	1
6436			PE(O-16:0/20:1)	0.84	0.84	0.84	0.83	0.95	0.92		1.031	0.8519	0.9744	0.95	0.8092	0.6783	0.6783	0.6783	0.2191	0.7212	0.2191	0.2272	0.2191	0.5694	0.1205	0.2625	0.3922	0.7491	0.3256	0.444
6437			PE(O-16:0/20:2)	1	1	1	1.23	0.81	0.81		0.7234	0.8867	0.5851	0.5851	0.5851	0.5851	0.5851	0.5851	1	1	1	0.575	1	1	0.227	0.3787	0.1085	0.3537	0.1085	0.2316
6438			PE(O-16:0/20:3)	1.32	1.26	1.32	0.83	1	0.93		1.236	1.03	1.2349	1.1447	0.6845	0.8651	0.9064	0.9047	0.0697	0.3674	0.3013	0.279	0.0863	0.316	0.2184	0.3692	0.8552	1	0.601	0.5964
6439			PE(O-16:0/20:4)	1.04	1.07	1.08	0.91	0.9	0.87		1.1292	1.0282	1.019	0.9851	0.6756	0.72	0.7017	0.7323	0.7032	0.9919	0.6227	0.4421	0.4775	0.8844	0.3789	0.4854	0.3557	0.7058	0.2765	0.4119
6440			PE(O-16:0/20:5)	1.11	0.7	0.87	0.94	0.76	0.88		1.0355	0.9743	0.786	0.9124	1.0236	0.7115	1.1316	0.8867	0.687	0.9907	0.0646	0.1235	0.3893	0.7924	0.8039	0.6635	0.1748	0.4686	0.6	0.5963
6443			PE(O-16:0/22:4)	1.12	1.17	1.19	0.94	0.86	0.86		1.1388	1.0761	0.9806	0.975	0.6321	0.742	0.7065	0.7539	0.3297	0.8318	0.3028	0.2799	0.1847	0.5147	0.4641	0.5262	0.1591	0.4449	0.1392	0.2758
6444			PE(O-16:0/22:5)	0.95	0.95	1.12	0.98	0.87	0.91		1.1548	1.1288	1.0093	1.0485	0.8224	0.7847	0.7789	0.9171	0.5512	0.9613	0.7028	0.4791	0.3004	0.694	0.8722	0.6874	0.2455	0.5704	0.4324	0.5169
6445			PE(O-16:0/22:6)	1.02	1.17	1.04	1.14	0.99	1.04		1.2582	1.44	1.2458	1.3061	0.635	0.7429	0.648	0.6588	0.9744	1	0.0926	0.1497	0.7083	1	0.1767	0.3251	0.833	1	0.8061	0.6826
6447			PE(O-18:0/16:0)	1.08	1.04	1.21	0.98	0.94	0.97		1.0383	1.0124	0.9741	1.0097	0.8166	0.8516	0.8782	0.9849	0.6421	0.9729	0.7172	0.4847	0.1238	0.397	0.6906	0.6176	0.5775	0.9155	0.811	0.6831
6448			PE(O-18:0/16:1)	0.98	1.04	0.97	1.09	1.23	0.94		1.018	1.1066	1.2486	0.9587	1.2594	1.3105	1.2325	1.2156	0.5737	0.9648	0.8522	0.5335	0.6336	0.9897	0.3668	0.48	0.1257	0.3871	0.7634	0.6678
6449			PE(O-18:0/18:0)	1.12	0.99	1.14	1.07	1.19	0.93		0.9344	1.0029	1.1163	0.8648	0.9512	0.946	1.0614	1.0862	0.5973	0.9661	0.6496	0.4563	0.463	0.8696	0.7042	0.6206	0.2435	0.5704	0.731	0.6526
6450			PE(O-18:0/18:1)	1	0.97	0.95	1.04	1.1	0.96		0.8981	0.9378	0.9876	0.8629	0.8479	0.8196	0.8471	0.8032	0.9379	1	0.6193	0.4413	0.4497	0.854	0.7353	0.6318	0.2329	0.562	0.6024	0.5968
6451			PE(O-18:0/18:2)	1	1.17	1.05	1.15	1	1.04		0.9523	1.0987	0.9546	0.9877	0.7354	0.8582	0.7385	0.7743	0.8681	1	0.0616	0.1203	0.3844	0.789	0.1085	0.2474	0.8141	1	0.6578	0.6229
6452			PE(O-18:0/18:3)	1.27	1.14	1.14	1.24	0.88	0.96		1.0925	1.3538	0.9642	1.0485	0.8614	0.9807	1.0947	0.9843	0.1264	0.5492	0.597	0.4328	0.389	0.7924	0.4866	0.5413	0.2876	0.6283	0.6668	0.6271
6454			PE(O-18:0/20:1)	1	1	1.18	0.92	0.79	0.79		0.8862	0.8164	0.6966	0.6966	0.6966	0.6966	0.6966	0.8231	1	1	1	0.575	0.2	0.5418	0.4387	0.5204	0.0516	0.2198	0.0516	0.1415
6455			PE(O-18:0/20:2)	0.89	0.99	0.89	1.09	0.95	0.9		0.9067	0.9896	0.8629	0.8181	0.668	0.6631	0.5967	0.5967	0.5057	0.9326	0.9415	0.5728	0.5057	0.9202	0.6799	0.6124	0.5342	0.8838	0.408	0.503
6456			PE(O-18:0/20:3)	1	1.05	1.15	1.02	1.18	1.12		1.1578	1.1845	1.3616	1.2978	0.891	0.9351	0.887	1.0233	0.9632	1	0.9854	0.575	0.0317	0.1469	0.8036	0.6635	0.1562	0.4409	0.403	0.5004
6457			PE(O-18:0/20:4)	1.1	1.18	1.12	1.11	1.03	1.03		0.8181	0.9082	0.844	0.8456	0.5629	0.6669	0.6201	0.6314	0.286	0.7896	0.2471	0.247	0.2155	0.565	0.3033	0.4312	0.8282	1	0.6851	0.6341
6458			PE(O-18:0/20:5)	1.16	1.14	1.03	1.22	0.87	0.75		1.3099	1.5952	1.1356	0.9846	1.1039	1.2565	1.285	1.1384	0.4446	0.8994	0.4377	0.3532	0.8926	1	0.5735	0.5749	0.1358	0.4047	0.0416	0.1216
6461			PE(O-18:0/22:4)	1.08	1.02	1.1	1.03	0.99	0.9		0.8223	0.8462	0.8103	0.744	0.5587	0.5702	0.6054	0.612	0.4206	0.8929	0.9832	0.575	0.3494	0.7455	0.9737	0.7126	0.7641	1	0.3682	0.4702
6462			PE(O-18:0/22:5)	0.97	0.97	1.12	1.03	1.11	1		0.9081	0.9398	1.0035	0.9067	0.7032	0.6837	0.6829	0.786	0.7742	1	0.8369	0.5294	0.394	0.7962	0.7915	0.659	0.521	0.8695	0.98	0.7316
6463			PE(O-16:0/16:0)	1.25	0.93	0.76	0.95	0.85	0.86		1.2686	1.2065	1.075	1.0895	1.0797	1.0041	1.3519	0.8166	0.2487	0.7474	0.3521	0.3098	0.0523	0.2197	0.6234	0.5891	0.2532	0.5817	0.3111	0.4334
6465		Plasmalogen	PE(P-16:1/18:1)	0.87	0.75	0.54	0.76	0.76	0.69		1.2783	0.9673	0.9771	0.8834	1.6271	1.2196	1.42	0.8791	0.4402	0.8929	0.0493	0.1042	0.0022	0.0178	0.0925	0.2253	0.1254	0.3871	0.0313	0.0993
6466			PE(P-18:0/16:1)	1.06	1.07	0.92	0.96	0.84	0.97		0.9835	0.9395	0.8226	0.9583	1.2045	1.2862	1.2762	1.1034	0.9534	1	0.7295	0.4878	0.3616	0.7625	0.9785	0.7126	0.3294	0.68	0.995	0.7316
6467			PE(P-18:0/18:0)	1.21	1.3	1.09	1.07	0.98	1.11		1.046	1.114	1.0207	1.1636	0.8561	1.1147	1.037	0.9294	0.1089	0.4981	0.0183	0.0543	0.4897	0.9002	0.5476	0.5667	0.908	1	0.3387	0.451
6468			PE(P-18:0/18:1)	1.02	1	1.09	0.91	0.9	0.89		1.124	1.0223	1.0097	1.0027	0.8074	0.805	0.8248	0.8823	0.8533	1	0.9439	0.5739	0.4597	0.8654	0.4028	0.499	0.3248	0.6743	0.3147	0.4344
6469			PE(P-18:0/18:2)	1.09	1.17	1.15	1.06	0.97	1.02		0.8821	0.9366	0.8526	0.8963	0.7955	0.9299	0.8699	0.9135	0.3029	0.8083	0.1713	0.2	0.132	0.4155	0.6214	0.589	0.6419	0.9629	0.9279	0.7251
6470			PE(P-18:0/18:3)	1.15	0.99	1.15	0.98	1.02	1.22		0.8611	0.8461	0.8765	1.0528	0.8141	0.8094	0.9377	0.9356	0.2754	0.7776	0.9649	0.575	0.3848	0.789	0.8087	0.6639	0.9873	1	0.1272	0.2573
6472			PE(P-18:0/20:1)	0.9	0.97	0.88	0.97	0.86	1.05		0.9968	0.9709	0.8621	1.0451	0.9077	0.8789	0.8153	0.7965	0.3982	0.8904	0.7983	0.5157	0.385	0.789	0.5718	0.5747	0.2846	0.6247	0.7899	0.6789
6473			PE(P-18:0/20:2)	1.13	1.22	1.19	0.98	0.86	1.06		1.049	1.0265	0.9073	1.1091	0.8354	1.0183	0.9459	0.9965	0.3177	0.8186	0.1411	0.1827	0.1648	0.4754	0.8974	0.6945	0.3126	0.6594	0.8891	0.7111
6474			PE(P-18:0/20:3)	1.04	0.99	1.19	0.87	0.95	0.95		1.0353	0.905	0.986	0.9827	0.7438	0.7348	0.7709	0.8869	0.7198	0.9924	0.8428	0.5299	0.0717	0.2779	0.2197	0.37	0.7034	0.9969	0.6971	0.6383
6475			PE(P-18:0/20:4)	1.06	1.1	1.16	0.95	0.9	0.88		0.9391	0.8922	0.8479	0.8218	0.6363	0.7029	0.6754	0.7368	0.5722	0.9648	0.4566	0.3629	0.1337	0.4202	0.7183	0.6248	0.3892	0.7448	0.3247	0.4438
6476			PE(P-18:0/20:5)	1.07	0.97	1.15	1.18	0.84	0.78		1.4278	1.6853	1.196	1.1173	1.5907	1.5488	1.698	1.8318	0.8685	1	0.8789	0.5463	0.8335	1	0.4398	0.5204	0.3208	0.6695	0.1428	0.2812
6478			PE(P-18:0/22:2)	1	1	1	1.26	1.21	1		0.7327	0.9219	0.8859	0.7327	0.7327	0.7327	0.7327	0.7327	1	1	1	0.575	1	1	0.1356	0.2801	0.2022	0.5107	1	0.7316
6479			PE(P-18:0/22:4)	1.05	1.08	1.23	1.02	0.91	0.88		0.8681	0.8832	0.7917	0.7602	0.647	0.6974	0.6785	0.7955	0.6692	0.9842	0.6057	0.4359	0.0672	0.2637	0.9602	0.7126	0.3444	0.6975	0.2852	0.4159
6480			PE(P-18:0/22:5)	0.94	0.89	1.06	0.99	1	0.92		0.9699	0.9554	0.9662	0.8949	0.8482	0.7577	0.7962	0.903	0.4297	0.8929	0.3297	0.2972	0.6179	0.9897	0.9537	0.7126	0.9013	1	0.5468	0.575
6481			PE(P-18:0/22:6)	0.92	1.15	1.09	0.99	0.96	0.99		1.2048	1.1958	1.1511	1.1891	0.6453	0.7418	0.5905	0.7019	0.4039	0.8929	0.2471	0.247	0.5223	0.9296	0.9546	0.7126	0.7625	1	0.9965	0.7316
6483			PE(P-18:1/16:0)	1.07	0.97	1.02	1.05	0.89	1.07		1.1524	1.2044	1.0225	1.2387	0.7773	0.7571	0.8353	0.7942	0.5416	0.9575	0.8872	0.5478	0.4711	0.8773	0.8069	0.6637	0.2301	0.5575	0.6288	0.6128
6484			PE(P-18:1/16:1)	0.87	1.03	1.04	0.93	0.98	0.88		0.8998	0.8349	0.8781	0.7898	1.1124	1.1489	0.9684	1.1544	0.4093	0.8929	0.7748	0.5067	0.7646	1	0.4094	0.5043	0.9288	1	0.2685	0.4065
6485			PE(P-18:1/18:0)	1.08	0.88	0.92	1.17	1.27	1.42		0.8679	1.0164	1.1024	1.2337	0.9579	0.8422	1.0356	0.8791	0.7149	0.9924	0.4101	0.3407	0.6144	0.9897	0.3459	0.4643	0.2037	0.5117	0.047	0.1321
6486			PE(P-18:1/18:1)	1.08	1.02	1.09	1.01	0.96	0.95		0.9149	0.9249	0.8778	0.8678	0.6856	0.701	0.743	0.7458	0.577	0.9648	0.9868	0.575	0.3332	0.7298	0.8559	0.6799	0.7752	1	0.6693	0.6277
6487			PE(P-18:1/18:2)	1.18	1.37	1.28	1.21	0.95	1.09		0.7696	0.9313	0.7314	0.8361	0.6509	0.8905	0.7702	0.8316	0.3876	0.8801	0.162	0.1932	0.3956	0.7986	0.1538	0.3007	0.8845	1	0.4333	0.5169
6488			PE(P-18:1/18:3)	1.16	1.51	0.87	1.43	0.99	1.48		0.7181	1.0236	0.7126	1.0597	0.6502	0.9824	0.7527	0.565	0.3367	0.8351	0.0695	0.1288	0.6478	0.9966	0.133	0.2761	0.9938	1	0.0592	0.1552
6490			PE(P-18:1/20:1)	0.85	0.95	0.99	1.1	1.25	0.94		0.7873	0.8635	0.9868	0.742	0.8264	0.7881	0.7044	0.8221	0.433	0.8929	0.8291	0.528	0.9815	1	0.6059	0.5851	0.241	0.57	0.7297	0.6522
6491			PE(P-18:1/20:2)	1.11	1.22	1.04	0.99	0.84	1.02		1.0129	0.9986	0.8526	1.0317	0.7601	0.9309	0.8442	0.7927	0.5137	0.9386	0.2902	0.2719	0.8029	1	0.8748	0.6874	0.2706	0.6074	0.8762	0.7074
6492			PE(P-18:1/20:3)	1.12	1.09	1.31	0.78	0.89	0.92		1.1863	0.9302	1.0594	1.0863	0.6852	0.7444	0.7696	0.8979	0.3445	0.8373	0.6669	0.4622	0.0499	0.2124	0.1141	0.2559	0.4613	0.8142	0.5297	0.569
6493			PE(P-18:1/20:4)	1.11	1.12	1.23	0.91	0.85	0.87		0.9796	0.8899	0.8344	0.8568	0.5611	0.6275	0.6214	0.6893	0.3695	0.8676	0.4347	0.3524	0.067	0.2637	0.4058	0.5012	0.1725	0.4672	0.272	0.4069
6494			PE(P-18:1/20:5)	1.07	0.94	1.13	0.97	0.94	0.81		1.2203	1.1879	1.1508	0.9919	1.3454	1.263	1.4449	1.5169	0.8067	1	0.625	0.4429	0.7547	1	0.6316	0.5926	0.5978	0.9309	0.1872	0.3279
6497			PE(P-18:1/22:4)	1.1	1.1	1.2	1.06	1.02	0.99		0.8202	0.8676	0.8338	0.8113	0.6021	0.6616	0.6651	0.724	0.3572	0.8515	0.4534	0.3612	0.0938	0.3293	0.8229	0.6666	0.9747	1	0.7865	0.6773
6498			PE(P-18:1/22:5)	1	0.88	1.09	1.03	1.1	1		0.9007	0.9279	0.99	0.8974	0.698	0.6135	0.6957	0.7616	0.8195	1	0.3208	0.2911	0.4616	0.868	0.8053	0.6635	0.4154	0.7703	0.9747	0.7316
6499			PE(P-18:1/22:6)	1	1.13	1.14	0.98	0.9	0.94		1.2542	1.2312	1.1228	1.1828	0.5255	0.5918	0.5235	0.5978	0.8882	1	0.2235	0.2296	0.3024	0.6956	0.8803	0.6895	0.3016	0.6445	0.5463	0.575
6500			PE(P-18:2/18:2)	1.07	1.29	1.12	1.5	1.1	1.19		0.8358	1.2512	0.9221	0.9949	0.8214	1.0623	0.882	0.9164	0.6665	0.9836	0.3796	0.3233	0.5561	0.96	0.0108	0.0534	0.3305	0.6816	0.2049	0.3524
6501			PE(P-18:2/20:4)	1.19	1.19	1.2	0.88	0.77	0.91		0.9714	0.8533	0.7454	0.8824	0.6258	0.7449	0.7458	0.7497	0.1738	0.6507	0.1952	0.2118	0.1185	0.3837	0.2079	0.3575	0.0145	0.0926	0.2325	0.3767
6502			PE(P-18:2/22:6)	1	1	1	1.18	1.01	1		0.8272	0.9779	0.8361	0.8272	0.8272	0.8272	0.8272	0.8272	1	1	1	0.575	1	1	0.0306	0.1097	0.8691	1	1	0.7316
6503			PE(P-14:0/18:0)	0.93	1.04	1.13	1.26	1.45	1.36		0.8132	1.0211	1.1777	1.1044	1.2551	1.3104	1.1686	1.4159	0.9699	1	0.5794	0.4239	0.3374	0.7317	0.5671	0.5733	0.1825	0.4792	0.4631	0.5366
6504			PE(P-14:0/18:1)	0.81	0.89	0.81	1	1	1		0.7814	0.7814	0.7814	0.7814	0.9632	0.8569	0.7814	0.7814	0.0006	0.0196	0.0345	0.0843	0.0006	0.0068	1	0.7126	1	1	1	0.7316
6505			PE(P-14:1/18:1)	0.99	0.78	0.92	1	1	1		0.7983	0.7997	0.7983	0.7983	1.0294	0.7983	1.0146	0.9454	0.8919	1	0.0587	0.1158	0.5622	0.96	0.9873	0.7126	1	1	1	0.7316
6507			PE(P-16:0/16:0)	1.15	1.04	0.89	0.98	0.89	0.82		1.2754	1.2462	1.1314	1.0486	1.1631	1.2127	1.3356	1.0324	0.2529	0.7534	0.9745	0.575	0.5797	0.9708	0.8121	0.6642	0.3656	0.718	0.1736	0.3131
6508			PE(P-16:0/16:1)	1.08	0.85	1.02	0.75	0.68	0.67		1.2862	0.9622	0.8715	0.862	1.3519	1.151	1.4569	1.3855	0.4177	0.8929	0.5218	0.3946	0.9571	1	0.1726	0.3221	0.0652	0.2568	0.0694	0.1713
6509			PE(P-16:0/18:0)	1.12	1.08	0.94	0.78	0.82	0.9		1.2275	0.9635	1.0123	1.101	1.0929	1.1855	1.2259	1.0312	0.6672	0.9836	0.6488	0.4562	0.8179	1	0.2513	0.3993	0.3457	0.6976	0.6458	0.619
6510			PE(P-16:0/18:1)	1.01	0.97	1.05	0.88	0.91	0.92		1.2855	1.1353	1.169	1.1809	0.8949	0.8688	0.9018	0.9413	0.976	1	0.7982	0.5157	0.8062	1	0.3012	0.4312	0.3879	0.7431	0.4896	0.5483
6511			PE(P-16:0/18:2)	0.98	0.95	1	0.99	0.88	0.96		1.2037	1.1861	1.0534	1.1585	1.0104	0.9581	0.9902	1.0069	0.9852	1	0.708	0.4808	0.9039	1	0.8744	0.6874	0.1557	0.4403	0.6122	0.6037
6512			PE(P-16:0/18:3)	1	1	1	1	1.05	1		0.8646	0.8646	0.9098	0.8646	0.8646	0.8646	0.8646	0.8646	1	1	1	0.575	1	1	1	0.7126	0.07	0.2714	1	0.7316
6514			PE(P-16:0/20:1)	1.02	1.05	0.96	0.98	0.97	0.88		1.1829	1.1546	1.1454	1.0433	0.9636	1.0085	0.9799	0.9271	0.9586	1	0.5116	0.3898	0.7722	1	0.6835	0.6149	0.653	0.9696	0.2414	0.3824
6515			PE(P-16:0/20:2)	1.08	1.28	1.16	1.12	0.99	0.95		1.0371	1.1594	1.031	0.9819	0.8656	1.1049	0.9316	1.0051	0.4928	0.9287	0.0485	0.1033	0.1994	0.5414	0.485	0.5409	0.851	1	0.558	0.5811
6516			PE(P-16:0/20:3)	1.02	1.01	1.16	0.89	1	0.97		1.1086	0.9843	1.1121	1.0739	0.7581	0.7655	0.7744	0.8794	0.7968	1	0.9997	0.575	0.1536	0.4541	0.2595	0.4048	0.9289	1	0.7968	0.6798
6517			PE(P-16:0/20:4)	1.06	1.08	1.13	1	0.9	0.93		1.0974	1.1028	0.9842	1.0238	0.7199	0.7743	0.7644	0.8167	0.5429	0.9575	0.6102	0.4374	0.2233	0.5769	0.8917	0.6926	0.341	0.6941	0.6481	0.6197
6518			PE(P-16:0/20:5)	0.96	0.89	1.08	1.18	0.91	0.8		1.6601	1.9588	1.5151	1.3273	2.1171	1.8754	2.0313	2.2949	0.264	0.7681	0.4917	0.3811	0.6223	0.9897	0.6294	0.5925	0.7855	1	0.3002	0.4265
6520			PE(P-16:0/22:2)	1	1	1.33	1.01	1.31	1.3		0.8365	0.8409	1.0979	1.0898	0.7608	0.7608	0.7608	1.0085	1	1	1	0.575	0.0924	0.3276	0.9886	0.7126	0.0678	0.264	0.0968	0.215
6521			PE(P-16:0/22:4)	1.11	1.06	1.16	1	0.93	0.92		0.9975	0.9936	0.9315	0.92	0.7191	0.7614	0.8001	0.8325	0.3182	0.8186	0.7158	0.4846	0.218	0.5672	0.8898	0.6926	0.5009	0.8552	0.5666	0.5833
6522			PE(P-16:0/22:5)	0.97	0.9	1.1	1	1.01	1		1.0731	1.0699	1.0872	1.0733	0.8891	0.8045	0.8629	0.9778	0.6316	0.9719	0.4355	0.3524	0.5567	0.96	0.9178	0.7029	0.8223	1	0.902	0.7149
6523			PE(P-16:0/22:6)	0.92	1.08	1.04	0.97	0.89	0.95		1.4601	1.4141	1.3062	1.3813	0.7424	0.7989	0.6835	0.7711	0.3331	0.8351	0.4173	0.3432	0.8237	1	0.7941	0.6598	0.2821	0.622	0.6194	0.6076
6524			PE(P-18:0/16:0)	1.01	0.95	0.97	0.94	0.91	0.92		1.1259	1.0541	1.027	1.0322	0.8551	0.8144	0.8637	0.8257	0.918	1	0.727	0.4875	0.634	0.9897	0.2888	0.4219	0.3606	0.7121	0.4254	0.5148
6747	PI	Ester	PI(18:0/16:0)	0.94	1.03	1.13	1.08	1.03	0.96		0.7914	0.8522	0.8169	0.7571	0.8981	0.9217	0.8464	1.0148	0.4237	0.8929	0.9018	0.5544	0.494	0.9046	0.4338	0.5168	0.7725	1	0.4392	0.5189
6748			PI(18:0/16:1)	1.05	1.24	1.07	1.24	1.09	1.28		1.148	1.4218	1.2482	1.465	3.1971	3.9547	3.3696	3.4221	0.7352	0.9967	0.2893	0.2719	0.6511	0.9981	0.0879	0.2197	0.3785	0.7323	0.0835	0.1954
6751			PI(18:0/18:1)	0.89	1.01	1.03	1.16	1.18	1.14		0.9276	1.0724	1.0913	1.0551	1.8862	1.9072	1.6786	1.9423	0.63	0.9719	0.5087	0.3879	0.5609	0.96	0.2535	0.3997	0.151	0.4337	0.2286	0.3754
6752			PI(18:0/18:2)	0.89	1.02	1.07	1.16	1.1	1.18		0.8601	0.9974	0.9442	1.0187	1.2605	1.2837	1.1213	1.3511	0.5704	0.9648	0.5183	0.3931	0.3714	0.776	0.1903	0.3388	0.3568	0.7066	0.0963	0.2148
6753			PI(18:0/18:3)	1	0.85	1.09	0.92	1.01	0.92		0.7409	0.6808	0.75	0.6808	1.0145	0.8664	1.0099	1.1085	0.9801	1	0.3581	0.3127	0.3065	0.6987	0.4804	0.5378	0.9248	1	0.4804	0.5417
6756			PI(18:0/20:2)	0.81	0.97	1.11	1.24	1.26	1.29		0.8493	1.0533	1.0734	1.0965	1.4976	1.455	1.2198	1.657	0.0838	0.4175	0.9764	0.575	0.3403	0.7337	0.0491	0.147	0.0406	0.1933	0.0283	0.0931
6757			PI(18:0/20:3)	0.9	0.91	1.17	1.06	1.16	1.16		0.8916	0.9477	1.0382	1.0379	1.2255	1.1198	1.1008	1.4291	0.6405	0.9729	0.7306	0.4878	0.0929	0.3284	0.5795	0.576	0.2046	0.5128	0.2403	0.3811
6758			PI(18:0/20:4)	0.94	1.03	1.11	1.12	1.09	1.14		0.81	0.9076	0.8821	0.925	0.8967	0.9277	0.8442	0.9963	0.63	0.9719	0.8632	0.5397	0.3755	0.7818	0.3712	0.4803	0.4952	0.848	0.2972	0.424
6759			PI(18:0/20:5)	0.85	1.3	1.23	1.05	0.9	1.03		0.7763	0.8146	0.6969	0.7998	0.7779	1.0081	0.6644	0.9531	0.2551	0.7562	0.1538	0.1911	0.2479	0.6156	0.7617	0.6437	0.451	0.8021	0.8492	0.698
6761			PI(18:0/22:4)	0.83	1.04	1.09	1.15	1.23	1.19		0.8034	0.9206	0.9858	0.9563	1.2092	1.2573	0.9979	1.3142	0.1645	0.6372	0.8262	0.5272	0.8005	1	0.1848	0.3327	0.0896	0.3171	0.3301	0.4463
6762			PI(18:0/22:5)	0.83	0.94	1.01	1.27	1.27	1.31		0.898	1.1387	1.1375	1.1763	1.6559	1.5518	1.3824	1.6803	0.0855	0.4236	0.6739	0.4642	0.8307	1	0.0777	0.2006	0.0979	0.3365	0.0958	0.2144
6763			PI(18:0/22:6)	0.78	1.12	1.16	1.19	1.04	1.22		1.335	1.5927	1.3846	1.632	1.1394	1.277	0.893	1.3211	0.1919	0.6808	0.4147	0.3425	0.6635	1	0.3009	0.4312	0.8208	1	0.28	0.4146
6765			PI(18:1/16:1)	0.95	1.13	0.88	1.26	1.26	1.1		0.7428	0.9393	0.9376	0.814	1.0476	1.1869	0.9901	0.9223	0.9937	1	0.3464	0.3062	0.9945	1	0.2559	0.4019	0.2048	0.5128	0.6974	0.6383
6766			PI(18:1/18:1)	0.95	1.17	1.17	1.23	1.34	1.38		0.6643	0.819	0.8926	0.9137	1.764	2.0633	1.6781	2.0608	0.1505	0.6061	0.0072	0.0275	0.0034	0.0251	0.3221	0.443	0.1095	0.3562	0.0965	0.2148
6767			PI(18:1/18:2)	0.84	1.02	0.98	1.16	1.12	1.19		0.7172	0.8329	0.8027	0.8507	1.6487	1.684	1.3768	1.6234	0.6365	0.9729	0.0466	0.1015	0.0371	0.1642	0.2929	0.4244	0.4185	0.7723	0.1879	0.3283
6772			PI(18:1/20:3)	0.76	0.75	1.07	1.08	1.1	1.25		0.8476	0.9195	0.9347	1.0635	1.9487	1.4712	1.4714	2.085	0.1308	0.561	0.2899	0.2719	0.4266	0.8349	0.5928	0.5811	0.5218	0.8695	0.1272	0.2573
6773			PI(18:1/20:4)	1.11	1.11	1.06	1.26	1.25	1.28		0.5963	0.7535	0.7467	0.7629	1.099	1.215	1.2185	1.1654	0.2655	0.7693	0.2324	0.236	0.191	0.5255	0.1325	0.2759	0.1183	0.3766	0.1129	0.2395
6783			PI(18:2/18:2)	1.17	1.21	0.99	0.99	0.99	0.99		0.6676	0.6598	0.6598	0.6598	0.8925	1.0804	1.0425	0.8821	0.2206	0.7232	0.3614	0.3147	0.8069	1	0.9261	0.7049	0.9261	1	0.9261	0.725
6831			PI(16:0/16:0)	1.01	1.17	0.97	1.27	1.37	1.32		0.8288	1.0524	1.1329	1.0927	1.0319	1.2056	1.0442	0.9971	0.8647	1	0.2274	0.2325	0.8588	1	0.0731	0.1933	0.0184	0.1073	0.0327	0.1018
6832			PI(16:0/16:1)	0.92	0.89	0.93	0.98	1.01	1.18		0.9198	0.9028	0.9286	1.0842	1.4298	1.2796	1.3092	1.3321	0.9805	1	0.7013	0.4786	0.9214	1	0.9068	0.6974	0.9936	1	0.245	0.3862
6834			PI(16:0/18:1)	0.98	1.05	1.06	1.07	1.13	1.07		0.9922	1.0643	1.1175	1.0629	1.4621	1.5342	1.4274	1.5476	0.7971	1	0.2973	0.2763	0.3046	0.6972	0.3664	0.48	0.2553	0.5842	0.4445	0.5214
6835			PI(16:0/18:2)	0.95	1.15	1.08	1.17	1.07	1.18		1.0917	1.2798	1.1659	1.2844	1.1095	1.28	1.0545	1.1983	0.8546	1	0.0982	0.1532	0.3619	0.7625	0.1463	0.2928	0.3553	0.7057	0.0616	0.1593
6840			PI(16:0/20:3)	0.96	1	1.12	0.95	1.21	1.25		1.266	1.2088	1.5376	1.5824	1.2552	1.2541	1.2079	1.4021	0.6062	0.968	0.4171	0.3432	0.0912	0.3253	0.9704	0.7126	0.1061	0.3526	0.1081	0.2313
6841			PI(16:0/20:4)	1	1.07	1.13	1.16	1.23	1.22		0.8196	0.9496	1.0067	0.9969	0.8166	0.8735	0.8181	0.9263	0.8054	1	0.4423	0.3558	0.1889	0.5228	0.2529	0.3993	0.1344	0.4026	0.1769	0.316
6845			PI(16:0/22:4)	0.89	1.09	0.96	1.36	1.24	1.37		0.7669	1.0434	0.9495	1.0536	0.9383	1.026	0.8307	0.904	0.4302	0.8929	0.3654	0.3166	0.9504	1	0.022	0.0886	0.1199	0.3788	0.0234	0.0811
6846			PI(16:0/22:5)	0.94	0.8	0.92	1.06	1.14	1.05		0.9486	1.0057	1.0773	0.9955	1.4272	1.1465	1.3407	1.315	0.589	0.9648	0.4339	0.3524	0.8788	1	0.9638	0.7126	0.3825	0.7352	0.7374	0.6542
6847			PI(16:0/22:6)	0.97	0.97	1.24	0.86	1.05	0.96		0.8502	0.7289	0.8912	0.8193	0.7543	0.7289	0.7289	0.9361	0.77	1	0.77	0.5053	0.1377	0.4248	0.2408	0.392	0.754	1	0.7944	0.6792
7173	Sphingomyelin	Sphingomyelin	SM(14:0)	0.96	0.97	1.03	0.93	0.83	0.88		1.1118	1.0357	0.924	0.9729	0.9339	0.9033	0.892	0.9575	0.6637	0.9836	0.765	0.5027	0.7005	1	0.5502	0.5683	0.0508	0.2178	0.167	0.3064
7174			SM(16:0)	0.96	0.98	1.05	0.91	0.89	0.89		1.0266	0.9351	0.9145	0.9116	0.7472	0.7352	0.7204	0.7859	0.6522	0.9809	0.7276	0.4875	0.5362	0.9439	0.2969	0.4281	0.1628	0.4531	0.1751	0.315
7175			SM(18:0)	0.91	0.9	0.97	0.91	0.88	0.84		1.2484	1.1303	1.0998	1.0435	0.7198	0.6461	0.6581	0.7016	0.2486	0.7474	0.1809	0.2052	0.618	0.9897	0.3146	0.4378	0.1041	0.3494	0.0517	0.1415
7176			SM(18:1)	0.91	0.89	0.92	0.87	0.85	0.84		1.0874	0.9464	0.9253	0.9111	0.513	0.4586	0.4669	0.4735	0.2158	0.7171	0.1586	0.1927	0.3182	0.714	0.159	0.3063	0.0535	0.2246	0.0708	0.1735
7177			SM(20:0)	0.99	1.16	1.12	1.05	1	0.96		0.9492	0.9997	0.948	0.9113	0.8566	0.9913	0.8459	0.9635	0.8429	1	0.1401	0.1823	0.2724	0.6511	0.5087	0.5534	0.9358	1	0.6413	0.6161
7178			SM(26:1)	0.93	0.92	0.93	1	0.96	0.91		1.0793	1.0743	1.0359	0.9842	0.982	0.9026	0.91	0.9126	0.2905	0.7919	0.4093	0.3403	0.4147	0.8219	0.9031	0.6961	0.6361	0.9576	0.2836	0.4155
7179			SM(22:0)	0.98	1.11	1.05	1	0.97	0.94		0.9858	0.986	0.9611	0.93	0.9252	1.0292	0.9057	0.9687	0.6528	0.9809	0.3314	0.2979	0.5294	0.9364	0.9249	0.7049	0.719	1	0.3108	0.4334
7180			SM(22:1)	1	1.12	1.05	1.04	0.97	0.94		1.0198	1.0604	0.9926	0.961	0.9912	1.1147	0.9944	1.0419	0.9163	1	0.38	0.3233	0.4493	0.854	0.6999	0.6196	0.7693	1	0.3822	0.4811
7181			SM(24:0)	0.95	0.98	1	0.96	0.91	0.87		1.1072	1.0665	1.0125	0.9672	0.8911	0.8698	0.8431	0.8907	0.3729	0.872	0.6212	0.4421	0.9222	1	0.6716	0.6098	0.1784	0.4764	0.0617	0.1593
7182			SM(24:1)	0.98	0.99	1.02	0.94	0.91	0.88		1.0647	1.0042	0.9717	0.9422	0.7826	0.7748	0.7657	0.7964	0.6626	0.9836	0.5873	0.4278	0.8019	1	0.4645	0.5262	0.2304	0.5575	0.1183	0.2463
7183			SM(26:0)	0.91	0.97	1.02	1.07	1.04	0.93		1.0197	1.0873	1.063	0.9497	1.0341	0.9987	0.9379	1.0519	0.3987	0.8904	0.8802	0.5463	0.6235	0.9897	0.5329	0.5597	0.6791	0.9816	0.4059	0.5017
7184			SM(20:1)	0.98	1.13	1.06	0.98	0.93	0.91		0.9718	0.9535	0.9031	0.8851	0.7909	0.892	0.7732	0.8418	0.7912	1	0.2689	0.2614	0.3405	0.7337	0.8543	0.6799	0.4071	0.7658	0.2944	0.4228
7185	Triacylglycerol	Ester	TAG57:2-FA18:1	1.15	1.18	1.24	1.23	1.16	1.29		1.3515	1.6645	1.5659	1.7368	2.4428	2.89	2.7996	3.0373	0.5594	0.9648	0.1519	0.1896	0.38	0.7846	0.0335	0.1159	0.1877	0.4846	0.018	0.0686
7192			TAG57:3-FA18:2	1.17	1.32	1.14	1.11	1.11	1.07		2.3795	2.6372	2.6441	2.5386	2.6449	3.502	3.1052	3.0146	0.7755	1	0.0401	0.0929	0.69	1	0.7552	0.6421	0.9281	1	0.7638	0.6678
7238			TAG56:7-FA18:1	1.19	1.4	1.29	1.2	1.2	1.19		1.8958	2.2779	2.2726	2.2492	1.1972	1.6731	1.4195	1.5449	0.1253	0.5484	0.0007	0.005	0.0168	0.0889	0.0361	0.1196	0.0367	0.1784	0.0112	0.0479
7239			TAG56:7-FA18:2	1.06	1.15	1.1	1.17	1.16	1.08		2.8176	3.2926	3.2764	3.0512	1.3194	1.5114	1.4	1.4481	0.4849	0.9235	0.0768	0.1358	0.411	0.8164	0.0539	0.1572	0.0499	0.216	0.0876	0.2025
7240			TAG56:7-FA18:3	1.44	1.48	1.17	1.12	1.07	0.98		3.0909	3.4532	3.3226	3.043	1.914	2.8353	2.765	2.248	0.0022	0.0398	0.0012	0.0076	0.2088	0.5578	0.7409	0.6353	0.898	1	0.9929	0.7316
7244			TAG56:7-FA20:3	1.17	1.24	1.17	1.21	1.25	1.1		2.1577	2.6117	2.6965	2.3723	1.3932	1.728	1.6306	1.6241	0.0914	0.4382	0.0227	0.0629	0.1541	0.4545	0.0347	0.1172	0.0319	0.1619	0.0705	0.173
7245			TAG56:7-FA20:4	1.15	1.22	1.21	1.2	1.2	1.16		1.4961	1.791	1.7933	1.7428	1.0397	1.273	1.1968	1.2586	0.1323	0.564	0.0441	0.0988	0.0438	0.1886	0.0135	0.0623	0.0089	0.0684	0.0207	0.0758
7246			TAG56:7-FA20:5	1.22	1.16	1.28	1.27	1.25	1.28		1.5545	1.9808	1.9363	1.9847	1.8207	2.1135	2.2203	2.3395	0.177	0.6534	0.1303	0.1757	0.0835	0.3069	0.0963	0.2294	0.1506	0.4337	0.0752	0.1817
7248			TAG56:7-FA22:4	1.16	1.14	0.95	1.13	1.14	1.12		2.0909	2.3608	2.3919	2.3391	2.2337	2.548	2.5833	2.1144	0.6414	0.9729	0.2213	0.2288	0.7687	1	0.3102	0.4366	0.3641	0.7166	0.0619	0.1593
7249			TAG56:7-FA22:5	1.2	1.26	1.27	1.26	1.25	1.25		2.0547	2.5808	2.5613	2.564	1.4157	1.7836	1.7051	1.8017	0.1521	0.609	0.0229	0.0631	0.0718	0.2779	0.0047	0.0313	0.0077	0.0608	0.0044	0.0255
7250			TAG56:7-FA22:6	1.39	1.58	1.66	1.31	1.35	1.39		1.5225	1.9895	2.0536	2.1206	0.8768	1.3832	1.2162	1.4582	0.0374	0.2446	0.0014	0.0083	0.0041	0.0296	0.034	0.1165	0.0193	0.1107	0.0093	0.0421
7254			TAG56:8-FA16:0	1.44	1.4	1.42	1.34	1.32	1.22		1.4461	1.9415	1.9142	1.7647	2.0472	2.8611	2.955	2.9151	0.086	0.4236	0.0165	0.0505	0.0573	0.2345	0.0164	0.072	0.0434	0.1982	0.0975	0.2162
7255			TAG56:8-FA16:1	1.27	1.5	1.2	1.17	1.27	1.3		1.9585	2.297	2.4836	2.5415	2.6614	3.9876	3.3755	3.1902	0.0689	0.3643	0.0025	0.0131	0.162	0.4702	0.1232	0.2676	0.0567	0.2366	0.0527	0.1431
7257			TAG56:8-FA18:1	1.29	1.26	1.2	1.26	1.18	1.18		1.5772	1.9918	1.868	1.8689	4.707	5.9428	6.0727	5.6329	0.768	1	0.1718	0.2	0.8307	1	0.1449	0.291	0.3337	0.6857	0.2521	0.3901
7258			TAG56:8-FA18:2	1.19	1.25	1.23	1.29	1.25	1.27		2.1181	2.728	2.6533	2.6958	1.2298	1.5323	1.4617	1.5188	0.0298	0.2105	0.0073	0.0275	0.0222	0.1125	0.0002	0.0049	0.0013	0.0201	0.0002	0.0031
7259			TAG56:8-FA18:3	1.26	1.35	1.11	1.16	1.27	1.21		3.1915	3.6911	4.0408	3.865	1.954	2.6362	2.4713	2.1777	0.083	0.4157	0.0242	0.0656	0.514	0.9252	0.0442	0.137	0.2731	0.6105	0.1454	0.2832
7263			TAG56:8-FA20:4	1.21	1.24	1.26	1.24	1.21	1.2		1.473	1.8216	1.7843	1.7727	0.9481	1.1779	1.1517	1.1974	0.153	0.609	0.1422	0.183	0.0959	0.3347	0.0276	0.1029	0.0115	0.0793	0.0092	0.0421
7264			TAG56:8-FA20:5	1.29	1.3	1.2	1.26	1.35	1.28		1.6638	2.1011	2.2393	2.1298	1.7473	2.2675	2.2575	2.0938	0.3193	0.8186	0.0396	0.0923	0.2069	0.5544	0.1107	0.2519	0.1027	0.3477	0.061	0.1583
7266			TAG56:8-FA22:5	1.33	1.13	1.38	1.19	1.22	1.2		2.4773	2.9422	3.0214	2.976	1.9793	2.2414	2.6236	2.7299	0.0582	0.3213	0.2893	0.2719	0.0518	0.2189	0.2636	0.406	0.1032	0.3477	0.1053	0.2261
7267			TAG56:8-FA22:6	1.27	1.43	1.52	1.44	1.49	1.48		1.6526	2.3733	2.4661	2.452	0.9265	1.3233	1.1734	1.4067	0.1228	0.5462	0.0079	0.0292	0.0085	0.0534	0.0026	0.0231	0.002	0.0257	0.0026	0.0174
7275			TAG56:9-FA18:3	2.17	1.78	1.9	1.2	1.03	1.19		2.2747	2.7199	2.3425	2.7149	1.289	2.2992	2.7986	2.4461	0.0082	0.096	0.0173	0.0521	0.0161	0.0863	0.8933	0.6926	0.7682	1	0.6975	0.6383
7278			TAG56:9-FA20:4	1.45	0.85	1.43	1.67	1.46	1.55		1.1497	1.9238	1.6766	1.7795	1.2937	1.0985	1.879	1.8513	0.1711	0.6507	0.1023	0.1571	0.2059	0.5534	0.0721	0.1933	0.1742	0.4686	0.1094	0.2333
7279			TAG56:9-FA20:5	1.47	1.37	0.88	1.38	1.25	1.42		1.4996	2.0666	1.8795	2.1313	1.4852	2.035	2.1898	1.3141	0.2545	0.7562	0.2716	0.2624	0.0701	0.2736	0.211	0.3614	0.3447	0.6975	0.159	0.2995
7282			TAG56:9-FA22:6	1.43	1.57	1.45	1.6	1.51	1.6		1.8468	2.9548	2.7857	2.9536	1.5061	2.3665	2.1512	2.1829	0.0271	0.1988	0.0031	0.015	0.0282	0.1354	0.0078	0.0447	0.0064	0.0532	0.0016	0.0124
7306			TAG56:4-FA16:0	1.03	1.06	1.07	1.04	1.01	1.02		2.3046	2.4063	2.3273	2.3573	3.1072	3.307	3.1973	3.328	0.5894	0.9648	0.3727	0.3202	0.9033	1	0.4923	0.5442	0.7298	1	0.4748	0.538
7309			TAG56:4-FA18:0	1.09	1.11	1.15	1.17	1.12	1.07		1.6152	1.8894	1.8149	1.7353	1.4018	1.5619	1.5323	1.6123	0.365	0.864	0.2197	0.2277	0.2987	0.6928	0.053	0.1551	0.1518	0.4344	0.2466	0.3882
7310			TAG56:4-FA18:1	1.07	1.13	1.07	1.12	1.03	1.02		2.0906	2.3321	2.1526	2.1223	1.6689	1.8783	1.7791	1.7782	0.7832	1	0.2326	0.236	0.945	1	0.235	0.3873	0.6937	0.9915	0.5431	0.5732
7311			TAG56:4-FA18:2	1.09	1.14	1.08	1.09	0.98	1		2.4906	2.7218	2.4424	2.4951	1.967	2.2377	2.1435	2.1286	0.6035	0.968	0.1954	0.2118	0.8675	1	0.4812	0.5378	0.9191	1	0.6798	0.6333
7314			TAG56:4-FA20:1	1.02	1.07	1.03	1.12	1.04	1.02		2.4011	2.6778	2.4935	2.4594	1.952	2.0917	1.9945	2.0057	0.8849	1	0.5207	0.394	0.7361	1	0.2712	0.4097	0.5597	0.8994	0.5652	0.5829
7315			TAG56:4-FA20:2	0.98	1.04	1.02	1.15	1.03	1.05		1.9425	2.2386	2.0061	2.0416	1.8141	1.8908	1.7815	1.8555	0.6212	0.9703	0.6714	0.4634	0.5747	0.9689	0.1846	0.3327	0.7198	1	0.4388	0.5189
7316			TAG56:4-FA20:3	1.11	1.12	1.17	1.21	1.13	1.11		1.6756	2.0282	1.8948	1.8583	1.4853	1.6583	1.6467	1.735	0.2635	0.7678	0.1632	0.1939	0.1893	0.5228	0.055	0.1587	0.199	0.505	0.2811	0.4148
7317			TAG56:4-FA20:4	1.01	1.14	1.26	1.21	1.05	1.06		1.2005	1.4541	1.2598	1.2739	0.9559	1.0902	0.9652	1.2015	0.608	0.968	0.1004	0.1551	0.0317	0.1469	0.05	0.1482	0.4833	0.8353	0.4741	0.538
7319			TAG56:4-FA22:4	1.15	1.28	1.14	1.13	1.13	1.23		1.4874	1.6848	1.6739	1.8249	1.6587	2.1173	1.9015	1.8964	0.1818	0.6588	0.0023	0.0122	0.2018	0.5449	0.1284	0.2724	0.1892	0.4866	0.0149	0.0585
7323			TAG56:5-FA16:0	1.08	1.16	1.12	1.15	1.02	1.09		2.2077	2.5414	2.2546	2.3966	1.6903	1.9691	1.8279	1.8954	0.5088	0.9354	0.0234	0.0641	0.3936	0.7962	0.1421	0.2874	0.938	1	0.3024	0.4284
7326			TAG56:5-FA18:0	1.05	1.17	1.11	1.18	1.09	1.08		1.6268	1.9175	1.7704	1.7587	1.1446	1.338	1.2012	1.2742	0.377	0.8768	0.0354	0.0853	0.2109	0.5598	0.021	0.0859	0.2199	0.5414	0.3326	0.4477
7328			TAG56:5-FA18:1	1.03	1.04	1.09	1.09	1.05	1.08		2.0332	2.2222	2.1268	2.2009	1.3999	1.4502	1.4467	1.5304	0.9429	1	0.5448	0.4073	0.6181	0.9897	0.265	0.406	0.5701	0.9102	0.4324	0.5169
7329			TAG56:5-FA18:2	1.06	1.06	1.1	1.13	1.07	1.07		2.464	2.7865	2.6418	2.6281	1.6074	1.6999	1.6984	1.7698	0.8126	1	0.4741	0.3712	0.6196	0.9897	0.1175	0.2589	0.4095	0.7667	0.2665	0.4044
7332			TAG56:5-FA20:1	1.06	1.06	1.05	1.19	1	1.11		2.6973	3.2152	2.701	2.9925	1.9507	2.0619	2.0702	2.0402	0.9179	1	0.6254	0.4429	0.8397	1	0.5906	0.5811	0.6604	0.9729	0.4742	0.538
7333			TAG56:5-FA20:2	1.08	1.06	1.09	1.13	1.07	1.08		2.3625	2.6695	2.5212	2.5444	1.6529	1.7508	1.7914	1.805	0.6173	0.9703	0.4827	0.3759	0.7033	1	0.4547	0.5232	0.9941	1	0.616	0.6064
7334			TAG56:5-FA20:3	1.06	1.09	1.12	1.14	1.1	1.07		1.566	1.7819	1.7169	1.6752	1.2687	1.3786	1.3482	1.4228	0.5126	0.9386	0.3371	0.3009	0.3507	0.7464	0.1173	0.2589	0.3217	0.6697	0.3065	0.432
7335			TAG56:5-FA20:4	1.16	1.16	1.18	1.17	1.07	1.09		1.263	1.4748	1.3515	1.3725	0.9022	1.0452	1.048	1.0681	0.0803	0.4081	0.0545	0.1111	0.1024	0.3525	0.0757	0.1977	0.3929	0.7491	0.3515	0.4586
7338			TAG56:5-FA22:4	1.11	1.14	1.14	1.14	1.11	1.16		1.6094	1.8361	1.7871	1.8601	1.666	1.8932	1.8429	1.8914	0.5878	0.9648	0.1306	0.1758	0.7433	1	0.1931	0.3406	0.2337	0.5633	0.0951	0.2136
7339			TAG56:5-FA22:5	1.08	1.18	1.15	1.23	1.09	1.13		2.1383	2.6351	2.3345	2.4077	1.969	2.317	2.1265	2.2726	0.744	0.9967	0.0825	0.1403	0.345	0.7407	0.014	0.0645	0.195	0.4985	0.0626	0.1609
7343			TAG56:6-FA16:0	1.17	1.27	1.24	1.26	1.11	1.12		2.4101	3.0478	2.6847	2.7053	1.174	1.4933	1.3784	1.4548	0.1022	0.476	0.0026	0.0133	0.0523	0.2197	0.0024	0.0224	0.1546	0.4388	0.0466	0.1314
7346			TAG56:6-FA18:0	1.23	1.19	1.23	1.38	1.26	1.27		1.3534	1.8635	1.6991	1.7213	1.0502	1.2494	1.2867	1.2933	0.051	0.2939	0.0573	0.1137	0.04	0.1747	0.0006	0.0087	0.0036	0.0373	0.0123	0.051
7347			TAG56:6-FA18:1	1.11	1.14	1.11	1.21	1.12	1.11		2.1372	2.5914	2.398	2.3627	1.1928	1.3621	1.3185	1.3273	0.3279	0.8309	0.1301	0.1757	0.4661	0.8717	0.0304	0.1093	0.175	0.4686	0.1288	0.2585
7348			TAG56:6-FA18:2	1.07	1.15	1.1	1.16	1.1	1.07		2.4519	2.8385	2.7024	2.6143	1.4049	1.6136	1.4997	1.547	0.4383	0.8929	0.0571	0.1136	0.3779	0.7846	0.0348	0.1172	0.122	0.3809	0.1678	0.3071
7349			TAG56:6-FA18:3	1.06	1.3	1.13	1.26	1.21	1.13		2.9564	3.7264	3.5819	3.3379	2.3988	3.1166	2.5335	2.7158	0.6649	0.9836	0.0251	0.0675	0.5153	0.9262	0.1497	0.2949	0.1899	0.4875	0.1235	0.2531
7352			TAG56:6-FA20:2	1.17	1.19	1.04	1.1	1.18	1.13		2.4886	2.7341	2.9403	2.8038	1.5819	1.8763	1.8536	1.6464	0.2144	0.7171	0.0842	0.1409	0.6761	1	0.5602	0.5714	0.2407	0.57	0.1129	0.2395
7353			TAG56:6-FA20:3	1.06	1.15	1.11	1.16	1.09	1.12		2.1429	2.4927	2.3435	2.3909	1.4622	1.6828	1.5515	1.6296	0.533	0.9539	0.0913	0.1483	0.2815	0.6653	0.1033	0.2414	0.2388	0.5685	0.1242	0.254
7354			TAG56:6-FA20:4	1.15	1.19	1.21	1.22	1.2	1.17		1.3197	1.6037	1.578	1.5456	1.0031	1.1938	1.1511	1.2111	0.1148	0.518	0.0439	0.0988	0.037	0.1642	0.0115	0.0553	0.0146	0.0931	0.0318	0.1004
7355			TAG56:6-FA20:5	1.35	1.27	1.17	1.21	1.24	1.22		1.4561	1.7576	1.8103	1.7804	1.6902	2.1491	2.2901	1.9757	0.0327	0.2252	0.0306	0.0769	0.3264	0.7225	0.1127	0.2542	0.1073	0.3527	0.0825	0.1941
7357			TAG56:6-FA22:4	1.12	1.07	1.08	1.28	1.09	1.22		1.6859	2.1522	1.8429	2.0553	1.7111	1.8292	1.9096	1.8506	0.4632	0.9162	0.394	0.332	0.7336	1	0.0041	0.0293	0.0597	0.2431	0.0103	0.0453
7358			TAG56:6-FA22:5	1.22	1.28	1.26	1.22	1.15	1.19		2.1046	2.5781	2.428	2.5086	1.484	1.896	1.8033	1.8693	0.1237	0.5466	0.0187	0.0551	0.1419	0.4317	0.0374	0.123	0.1116	0.3623	0.0153	0.0594
7359			TAG56:6-FA22:6	1.33	1.59	1.68	1.4	1.3	1.43		1.5284	2.1361	1.9853	2.1914	1.0263	1.6351	1.3629	1.7234	0.0318	0.2207	0.0004	0.0034	0.0006	0.0067	0.0064	0.0383	0.0184	0.1073	0.0024	0.0165
7363			TAG56:7-FA16:0	1.26	1.55	1.36	1.25	1.29	1.28		2.2301	2.7942	2.8765	2.8502	1.2795	1.9807	1.6099	1.7434	0.1253	0.5484	0.0005	0.0036	0.0379	0.1676	0.0274	0.1026	0.0228	0.1254	0.0129	0.0531
7364			TAG56:7-FA16:1	1.06	1.51	1.19	1.3	1.07	1.23		2.073	2.692	2.2083	2.5582	2.0291	3.0614	2.1486	2.41	0.8891	1	3.1405e-05	0.0005	0.1224	0.3937	0.0086	0.0473	0.7821	1	0.0058	0.0307
7365			TAG56:7-FA18:0	1.33	1.3	1.29	1.14	0.98	1.16		1.4435	1.6521	1.4195	1.6695	3.9931	5.2011	5.3176	5.134	0.1443	0.5973	0.0302	0.0761	0.3015	0.6946	0.4282	0.5144	0.8638	1	0.0965	0.2148
7377			TAG56:10-FA18:2	1.23	1.26	1.17	1.09	1.16	1.03		2.227	2.4302	2.5805	2.2889	4.1079	5.1748	5.063	4.7999	0.7665	1	0.21	0.2206	0.9813	1	0.8774	0.6884	0.5243	0.8719	0.6225	0.6091
7399			TAG56:1-FA16:0	1.22	1.18	1.13	1.17	1.07	1.02		2.3211	2.7242	2.4722	2.3644	6.4897	7.6524	7.8892	7.3221	0.4865	0.9235	0.2235	0.2296	0.7953	1	0.2572	0.4024	0.8425	1	0.9146	0.7209
7403			TAG56:1-FA18:1	1.06	1.06	1.02	1.1	1.03	0.97		1.8112	1.996	1.8635	1.7583	3.5062	3.7151	3.7009	3.5788	0.9331	1	0.6059	0.4359	0.6936	1	0.4404	0.5204	0.8229	1	0.8545	0.701
7410			TAG56:2-FA16:0	1.15	1.17	1.15	1.04	0.95	0.97		2.2437	2.3224	2.1394	2.1824	4.2364	4.9595	4.8544	4.8678	0.5962	0.9661	0.1646	0.1946	0.7169	1	0.8732	0.6874	0.68	0.9816	0.8292	0.6906
7412			TAG56:2-FA18:0	1.03	1.09	1.11	1.11	0.99	0.98		1.9719	2.189	1.9598	1.9242	2.5196	2.737	2.5983	2.7889	0.7851	1	0.4978	0.3831	0.9136	1	0.3238	0.443	0.8832	1	0.9708	0.7316
7413			TAG56:2-FA18:1	1.07	1.15	1.07	1.1	1	0.98		1.9141	2.1068	1.9175	1.8802	2.5419	2.9222	2.7316	2.7307	0.8548	1	0.1678	0.197	0.9245	1	0.2708	0.4097	0.8697	1	0.982	0.7316
7415			TAG56:2-FA20:0	1.06	1.17	1.05	1.14	1.05	1.07		1.6384	1.8745	1.7161	1.7522	2.3157	2.709	2.4432	2.4293	0.9128	1	0.1945	0.2118	0.9119	1	0.1667	0.3159	0.4889	0.8398	0.3852	0.483
7416			TAG56:2-FA20:1	1	1.15	1.06	1.09	1.01	0.97		1.967	2.1414	1.988	1.9142	2.2744	2.6138	2.2814	2.4128	0.8431	1	0.1374	0.1809	0.9001	1	0.3644	0.4799	0.7938	1	0.9171	0.721
7421			TAG56:3-FA16:0	1.14	1.18	1.06	1.15	0.99	0.98		2.582	2.9584	2.5495	2.5328	4.0446	4.7679	4.626	4.3036	0.6573	0.982	0.0864	0.1438	0.622	0.9897	0.2276	0.3792	0.8483	1	0.8206	0.687
7423			TAG56:3-FA18:0	1.05	1.07	1.09	1.14	1	0.99		2.4583	2.8085	2.4646	2.4438	2.4626	2.6315	2.5853	2.6771	0.6856	0.9907	0.3985	0.3347	0.8834	1	0.177	0.3251	0.6922	0.9915	0.7361	0.6541
7424			TAG56:3-FA18:1	1.01	1.09	1.05	1.07	0.97	0.97		2.0084	2.1497	1.9393	1.9531	1.9945	2.1778	2.0234	2.0975	0.962	1	0.3432	0.305	0.9724	1	0.417	0.509	0.9225	1	0.9773	0.7316
7425			TAG56:3-FA18:2	1.01	1	1.02	1.14	1.02	1.02		1.8965	2.165	1.937	1.9366	2.2771	2.2835	2.2961	2.3277	0.8808	1	0.9259	0.5659	0.6688	1	0.1466	0.2929	0.9855	1	0.8087	0.6826
7427			TAG56:3-FA20:0	1.13	1.16	1.08	1.07	1.05	1.01		1.7185	1.8378	1.8129	1.7349	1.9518	2.261	2.1961	2.1046	0.5014	0.9308	0.1573	0.1918	0.7688	1	0.5426	0.5647	0.4719	0.8238	0.5967	0.5955
7428			TAG56:3-FA20:1	1.02	1.1	1.06	1.07	0.96	0.98		1.7465	1.8747	1.672	1.7143	1.7072	1.8763	1.7363	1.8011	0.9408	1	0.3554	0.3111	0.9966	1	0.4115	0.5046	0.8771	1	0.8882	0.7111
7429			TAG56:3-FA20:2	1.05	1.06	1.03	1.07	0.96	0.93		2.3283	2.5	2.2301	2.1568	2.4951	2.6475	2.6185	2.5698	0.623	0.9703	0.2687	0.2614	0.946	1	0.4782	0.5377	0.6819	0.9835	0.7045	0.6408
7430			TAG55:4-FA18:2	1.18	1.34	1.2	1.11	1.03	1.02		2.9452	3.2594	3.0231	2.9984	3.2987	4.424	3.8919	3.9549	0.9517	1	0.0775	0.1364	0.9604	1	0.8227	0.6666	0.9272	1	0.6863	0.6341
7444			TAG55:5-FA18:1	1.24	1.29	1.19	1.15	1.04	1.03		2.3184	2.6719	2.4199	2.3894	2.6273	3.3874	3.2473	3.1226	0.84	1	0.2229	0.2295	0.9842	1	0.8851	0.6911	0.7386	1	0.8784	0.7085
7445			TAG55:5-FA18:2	1.1	1.28	1.02	1.15	1.09	1.05		4.0656	4.6909	4.4358	4.2681	3.6468	4.662	4.0256	3.7232	0.4532	0.9114	0.1947	0.2118	0.4743	0.8823	0.631	0.5926	0.8486	1	0.5821	0.5901
7451			TAG55:5-FA20:4	1.15	1.32	1.19	1.25	1.14	1.17		1.3579	1.6981	1.5466	1.5923	1.1147	1.4659	1.2837	1.3219	0.4355	0.8929	0.0593	0.1164	0.4296	0.8376	0.0763	0.1981	0.4079	0.7662	0.1861	0.3272
7459			TAG55:6-FA18:1	1.04	1.01	0.97	1.03	1.05	1.01		1.1163	1.149	1.1751	1.1282	1.1857	1.1981	1.2292	1.1519	0.3833	0.8793	0.9586	0.575	0.3639	0.7641	0.3994	0.4978	0.1863	0.4826	0.8856	0.7111
7464			TAG55:6-FA20:3	1.03	1.02	1.09	1.1	1.01	1.03		0.9798	1.0769	0.9893	1.0057	0.9969	1.0176	1.0313	1.0878	0.3185	0.8186	0.5535	0.4119	0.0184	0.0955	0.0079	0.0449	0.7391	1	0.4194	0.5111
7465			TAG55:6-FA20:4	1.14	1.12	1.18	1.21	1.28	1.32		1.2081	1.4574	1.5481	1.5902	1.0706	1.2029	1.2156	1.2681	0.2772	0.778	0.2891	0.2719	0.2543	0.6233	0.1363	0.2802	0.05	0.216	0.0364	0.1105
7470			TAG55:7-FA15:0	1.09	1.38	1.34	1.13	0.96	1.13		1.4904	1.689	1.4255	1.6905	2.1292	2.9293	2.3183	2.8542	0.8699	1	0.0825	0.1403	0.3361	0.7317	0.9057	0.697	0.6702	0.9769	0.5222	0.5667
7473			TAG55:7-FA18:1	1.08	1.11	1.06	1.09	0.96	0.97		1.6077	1.7467	1.5498	1.5615	2.4545	2.7269	2.6554	2.611	0.8045	1	0.1392	0.1819	0.9027	1	0.2529	0.3993	0.6222	0.9523	0.6737	0.6299
7477			TAG55:7-FA20:3	1.34	1.38	1.26	0.96	0.99	0.96		1.0578	1.0191	1.0517	1.0102	0.9169	1.269	1.2271	1.1576	0.0049	0.0681	0.0014	0.0085	0.015	0.083	0.6866	0.6158	0.8712	1	0.5937	0.5943
7478			TAG55:7-FA20:4	1.02	1.03	0.96	1.05	1.02	1.06		0.9818	1.0304	1.005	1.0396	1.0391	1.0721	1.0641	1.0006	0.5869	0.9648	0.4348	0.3524	0.258	0.6291	0.1781	0.3258	0.5114	0.8635	0.1147	0.2423
7482			TAG55:7-FA22:6	0.56	1.36	1.2	1.26	1.3	1.27		1.5862	1.9917	2.0692	2.0141	1.3844	1.8824	0.7743	1.6671	0.0166	0.1501	0.3078	0.2825	0.6746	1	0.7006	0.6196	0.7406	1	0.593	0.594
7488			TAG55:8-FA20:4	1.09	1.06	1.16	1.1	0.99	0.98		1.0142	1.1152	0.9999	0.9985	1.0504	1.1152	1.1438	1.2144	0.2928	0.7943	0.4218	0.3458	0.1128	0.3714	0.2012	0.3504	0.7876	1	0.8363	0.6939
7497			TAG54:8-FA18:2	1.25	1.19	1.19	1.31	1.21	1.13		3.9061	5.1039	4.7314	4.4282	4.8367	5.7336	6.0351	5.741	0.8244	1	0.5614	0.4157	0.7345	1	0.187	0.3351	0.7637	1	0.4635	0.5366
7498			TAG54:8-FA18:3	1.4	1.44	1.31	1.21	1.36	1.13		5.0178	6.0857	6.7995	5.6495	4.1777	5.9968	5.8352	5.4816	0.133	0.5645	0.0106	0.0357	0.4038	0.8095	0.5507	0.5683	0.1308	0.3974	0.2015	0.3486
7501			TAG54:8-FA20:4	0.97	1.2	1	0.8	1.27	1.14		1.2136	0.9767	1.5434	1.3853	0.9144	1.095	0.8908	0.9152	0.9302	1	0.6223	0.4421	0.9983	1	0.3911	0.4945	0.5813	0.9173	0.6561	0.6227
7502			TAG54:8-FA20:5	1.49	1.5	1.2	1.31	1.31	1.29		1.3296	1.7436	1.7473	1.7089	2.1911	3.2915	3.2621	2.6206	0.3743	0.873	0.2984	0.2771	0.7519	1	0.8145	0.6646	0.5864	0.9224	0.7225	0.6497
7505			TAG54:8-FA22:6	1.5	1.69	1.5	1.18	1.42	1.51		2.3372	2.7637	3.3149	3.5394	1.7475	2.948	2.6245	2.6279	0.1378	0.5779	0.002	0.0111	0.0889	0.3212	0.2488	0.3979	0.0384	0.1854	0.0251	0.0856
7525			TAG55:1-FA16:0	1.39	1.48	1.38	1.3	1.31	1.29		1.4663	1.9076	1.9209	1.8889	2.2094	3.2667	3.066	3.0588	0.2385	0.7425	0.0264	0.0698	0.2952	0.6874	0.0321	0.1124	0.0649	0.2561	0.1234	0.2531
7528			TAG55:1-FA18:1	1.31	1.34	1.24	1.23	1.14	1.19		1.5345	1.8863	1.756	1.83	4.5747	6.1432	6.0062	5.6866	0.8507	1	0.178	0.2031	0.6786	1	0.2667	0.4063	0.7675	1	0.3838	0.4819
7536			TAG55:2-FA18:1	1.33	1.4	1.26	1.17	1.09	1.1		1.8963	2.2135	2.0599	2.0949	4.7952	6.7282	6.3844	6.0289	0.9703	1	0.1349	0.1795	0.9385	1	0.3757	0.4829	0.7382	1	0.4702	0.538
7537			TAG55:2-FA18:2	1.46	1.42	1.45	1.05	1.22	1.04		2.1204	2.2233	2.5889	2.2041	3.8614	5.4965	5.6203	5.5977	0.3867	0.8793	0.0593	0.1164	0.3614	0.7625	0.7324	0.6306	0.5092	0.8635	0.6389	0.6161
7545			TAG55:3-FA18:1	1.23	1.29	1.18	1.1	1.04	1.04		1.8241	2.0016	1.8925	1.8997	2.9315	3.7902	3.5974	3.4697	0.9473	1	0.135	0.1795	0.867	1	0.6374	0.5941	0.9475	1	0.8084	0.6826
7546			TAG55:3-FA18:2	1.23	1.38	1.24	1.15	1.06	0.98		2.3924	2.7419	2.5298	2.356	3.9993	5.5106	4.9299	4.9768	0.9115	1	0.0974	0.1529	0.6619	1	0.732	0.6306	0.9307	1	0.8678	0.7056
7557			TAG55:4-FA18:1	1.11	1.22	1.12	1.13	1.01	1.02		2.5721	2.919	2.5889	2.6317	3.1266	3.8273	3.4691	3.5115	0.6157	0.9703	0.1961	0.2118	0.8359	1	0.527	0.5592	0.6344	0.9574	0.8532	0.7004
7558			TAG54:4-FA20:4	1.22	1.24	1.3	1.3	1.23	1.18		1.2521	1.6327	1.5378	1.476	0.973	1.2053	1.1878	1.2612	0.0198	0.1669	0.007	0.027	0.0105	0.0622	0.0017	0.0179	0.0109	0.0765	0.0349	0.1072
7559			TAG54:4-FA22:1	1.2	1.23	1.14	1.09	1.01	1.02		2.6795	2.9129	2.7088	2.7311	2.131	2.617	2.5673	2.4259	0.3536	0.845	0.1531	0.1909	0.8194	1	0.8611	0.6823	0.653	0.9696	0.8868	0.7111
7560			TAG54:4-FA22:4	1.1	1.25	1	1.18	1.22	1.35		1.8939	2.227	2.3041	2.5491	3.0301	3.8002	3.3449	3.0308	0.828	1	0.0149	0.0469	0.4234	0.8305	0.0833	0.2121	0.0598	0.2431	0.002	0.0144
7565			TAG54:5-FA16:0	1.2	1.19	1.18	1.31	1.24	1.21		2.0329	2.6563	2.5108	2.4654	1.2928	1.5322	1.5503	1.5287	0.0294	0.2092	0.0457	0.1007	0.1124	0.3714	0.0026	0.0231	0.0137	0.0882	0.0205	0.0752
7566			TAG54:5-FA16:1	1.18	1.21	1.18	1.21	1.07	1.09		2.2533	2.7188	2.4197	2.4533	2.2985	2.7827	2.703	2.7158	0.3415	0.8351	0.0632	0.1218	0.3171	0.7125	0.272	0.41	0.9581	1	0.6164	0.6064
7568			TAG54:5-FA18:0	1.19	1.27	1.19	1.27	1.17	1.16		3.3632	4.2556	3.9437	3.9098	3.5676	4.5172	4.2458	4.2503	0.6658	0.9836	0.0952	0.1519	0.7975	1	0.3	0.4311	0.5532	0.8955	0.4135	0.5075
7569			TAG54:5-FA18:1	1.12	1.19	1.13	1.21	1.1	1.09		3.1623	3.8164	3.4658	3.4524	2.4092	2.8562	2.7087	2.711	0.7667	1	0.1601	0.193	0.8668	1	0.3701	0.4803	0.9853	1	0.6979	0.6383
7570			TAG54:5-FA18:2	1.1	1.15	1.11	1.19	1.08	1.1		3.2727	3.8862	3.5328	3.6157	2.0882	2.4114	2.2879	2.3213	0.8404	1	0.2246	0.2305	0.8903	1	0.4498	0.5222	0.9444	1	0.7255	0.6507
7571			TAG54:5-FA18:3	1.16	1.21	1.14	1.19	1.09	1.09		2.5398	3.029	2.7758	2.7656	2.8967	3.4916	3.3529	3.2884	0.7233	0.9943	0.1258	0.1749	0.9115	1	0.5215	0.5592	0.9413	1	0.8415	0.694
7574			TAG54:5-FA20:2	1.22	1.16	1.14	1.18	1.18	1.22		2.8805	3.4056	3.4036	3.5167	2.6328	3.0626	3.212	3.0017	0.3461	0.8399	0.2342	0.2374	0.9625	1	0.1528	0.2999	0.4111	0.7688	0.1657	0.3048
7575			TAG54:5-FA20:3	1.2	1.28	1.18	1.28	1.19	1.19		2.0071	2.5647	2.3842	2.3951	1.5868	2.0233	1.9058	1.8719	0.0815	0.4115	0.0109	0.0366	0.1932	0.5299	0.0105	0.0526	0.1151	0.3704	0.069	0.1711
7576			TAG54:5-FA20:4	1.19	1.21	1.23	1.3	1.24	1.3		1.3304	1.7303	1.6476	1.7319	0.9896	1.1974	1.1791	1.2183	0.0359	0.2416	0.023	0.0631	0.0342	0.1549	0.0015	0.0171	0.0041	0.0399	0.0022	0.0155
7577			TAG54:5-FA20:5	1.25	1.4	1.28	1.24	1.32	1.26		1.575	1.9464	2.0845	1.9823	2.0647	2.8908	2.584	2.6431	0.1945	0.6856	0.0045	0.0196	0.0757	0.2887	0.025	0.0964	0.0233	0.1263	0.0269	0.09
7578			TAG54:5-FA22:1	1.16	1.08	1.12	1.12	1.09	1.07		3.1723	3.5667	3.4479	3.3937	2.3817	2.5656	2.7688	2.6735	0.5627	0.9648	0.6487	0.4562	0.9105	1	0.4272	0.5144	0.672	0.9769	0.3285	0.4457
7579			TAG54:5-FA22:4	1.18	1.06	1.15	1.17	1.02	1.15		1.7229	2.0114	1.7612	1.9806	2.8907	3.0773	3.3976	3.3247	0.901	1	0.7318	0.488	0.9393	1	0.3118	0.4374	0.9234	1	0.2015	0.3486
7580			TAG54:5-FA22:5	1.29	1.28	1.25	1.19	1.17	1.19		2.3409	2.774	2.7337	2.7814	2.8849	3.7055	3.7104	3.6103	0.1302	0.5604	0.0297	0.0752	0.1289	0.4084	0.1045	0.2423	0.2148	0.5324	0.0849	0.1981
7585			TAG54:6-FA16:0	1.31	1.29	1.29	1.35	1.31	1.3		1.5692	2.1107	2.051	2.0381	1.0802	1.3921	1.4105	1.3952	0.0203	0.167	0.0171	0.0515	0.0616	0.2483	0.0026	0.0231	0.0043	0.0414	0.0074	0.036
7586			TAG54:6-FA16:1	1.25	1.33	1.2	1.27	1.25	1.3		2.0386	2.5914	2.5489	2.6545	1.9821	2.6398	2.4754	2.3803	0.0385	0.2476	0.0029	0.0144	0.1001	0.3467	0.0289	0.1056	0.0462	0.206	0.0046	0.0262
7589			TAG54:6-FA18:1	1.11	1.25	1.18	1.18	1.14	1.12		4.3895	5.1925	5.0132	4.9198	3.991	5.0025	4.442	4.6966	0.9971	1	0.072	0.1311	0.7761	1	0.5709	0.5745	0.9804	1	0.6543	0.6219
7590			TAG54:6-FA18:2	1.13	1.23	1.14	1.19	1.11	1.11		3.7677	4.4661	4.1957	4.1856	2.1337	2.6309	2.4052	2.428	0.5481	0.9582	0.0525	0.1087	0.7655	1	0.2646	0.406	0.5738	0.9135	0.2373	0.3797
7591			TAG54:6-FA18:3	1.14	1.21	1.19	1.16	1.15	1.13		4.4017	5.1212	5.0657	4.973	4.029	4.8718	4.5881	4.8028	0.6314	0.9719	0.131	0.1761	0.6005	0.9817	0.5589	0.5714	0.9706	1	0.5881	0.5905
7595			TAG54:6-FA20:3	1.2	1.2	1.14	1.24	1.22	1.31		2.1784	2.711	2.6625	2.8504	2.1228	2.5386	2.5466	2.4141	0.0955	0.4514	0.0696	0.1288	0.338	0.732	0.0111	0.0542	0.0202	0.1153	0.008	0.0375
7596			TAG54:6-FA20:4	1.21	1.25	1.2	1.32	1.26	1.25		1.3905	1.8336	1.7488	1.7439	0.9539	1.1908	1.1578	1.1435	0.0792	0.4036	0.0597	0.1169	0.1487	0.4454	0.0067	0.0396	0.0049	0.0442	0.0125	0.0518
7597			TAG54:6-FA20:5	1.26	1.41	1.25	1.28	1.33	1.3		1.4942	1.9141	1.9806	1.9354	1.6307	2.2934	2.0477	2.0313	0.1382	0.5781	0.0028	0.0142	0.1087	0.3647	0.0061	0.0375	0.0065	0.0532	0.0067	0.0333
7600			TAG54:6-FA22:5	1.38	1.37	1.25	1.27	1.14	1.27		1.6719	2.1209	1.9056	2.1202	2.0385	2.8027	2.8081	2.5398	0.0207	0.1685	0.0039	0.0174	0.1363	0.4227	0.0246	0.0957	0.2514	0.58	0.0062	0.0318
7601			TAG54:6-FA22:6	1.45	1.7	1.68	1.4	1.38	1.5		1.9364	2.7043	2.6755	2.906	1.6708	2.8449	2.4262	2.8045	0.0193	0.1647	0.0002	0.0021	0.0024	0.0191	0.0056	0.036	0.0051	0.0459	0.0016	0.0124
7606			TAG54:7-FA16:1	1.2	1.41	1.22	1.47	1.29	1.36		1.4636	2.1471	1.8809	1.9854	1.8235	2.5633	2.1889	2.2306	0.2773	0.778	0.0077	0.0287	0.2687	0.6449	0.0058	0.0368	0.1053	0.3513	0.0089	0.0413
7608			TAG54:7-FA18:1	1.42	1.48	1.37	1.13	1.08	1.12		2.556	2.8965	2.77	2.8522	3.4561	5.1195	4.9075	4.7224	0.1908	0.6798	0.0219	0.0614	0.3786	0.7846	0.8547	0.6799	0.9628	1	0.7	0.639
7609			TAG54:7-FA18:2	1.16	1.26	1.17	1.24	1.16	1.11		5.028	6.22	5.8332	5.5766	3.5163	4.4348	4.0734	4.1006	0.3861	0.8793	0.0403	0.093	0.8106	1	0.3902	0.4938	0.3484	0.6983	0.3642	0.467
7610			TAG54:7-FA18:3	1.17	1.26	1.18	1.23	1.19	1.15		4.9193	6.069	5.8365	5.6608	3.9486	4.9851	4.6132	4.6553	0.3728	0.872	0.0879	0.1451	0.8336	1	0.6364	0.5941	0.9871	1	0.4777	0.5394
7614			TAG54:7-FA20:4	1.22	1.17	1.1	1.26	1.21	1.34		1.364	1.7147	1.6551	1.8258	1.4119	1.6486	1.7269	1.5516	0.0254	0.1913	0.1025	0.1571	0.3113	0.7043	0.0035	0.0274	0.0086	0.0666	0.0007	0.0067
7615			TAG54:7-FA20:5	1.2	1.29	1.15	1.32	1.28	1.41		1.5162	2.0076	1.9455	2.1396	1.8417	2.38	2.2097	2.1106	0.3345	0.8351	0.0545	0.1111	0.5167	0.9267	0.011	0.0541	0.0229	0.1254	0.005	0.0272
7617			TAG54:7-FA22:5	1.16	1.2	1.15	1.24	1.22	1.35		2.1263	2.6295	2.5994	2.8725	2.5773	3.0845	2.987	2.9727	0.5769	0.9648	0.5972	0.4328	0.7808	1	0.9973	0.7126	0.4296	0.7838	0.2606	0.3993
7618			TAG54:7-FA22:6	1.43	1.65	1.49	1.31	1.35	1.41		1.8902	2.4851	2.555	2.6723	1.8011	2.9633	2.5692	2.6867	0.1493	0.6057	0.0039	0.0174	0.0533	0.2219	0.0473	0.1439	0.0174	0.1038	0.0112	0.0479
7635			TAG54:1-FA16:0	1.11	1.12	1.12	1.1	0.97	0.99		2.4936	2.7333	2.4099	2.4719	4.5674	5.1024	5.0674	5.123	0.9118	1	0.3895	0.3293	0.9854	1	0.511	0.5548	0.6685	0.9765	0.9221	0.724
7638			TAG54:1-FA18:0	1.09	1.08	1.11	1.07	0.98	0.97		1.9389	2.0762	1.8917	1.8776	2.9415	3.1633	3.2076	3.2664	0.9496	1	0.3906	0.33	0.8545	1	0.4829	0.539	0.8478	1	0.7658	0.6684
7639			TAG54:1-FA18:1	1.11	1.11	1.12	1.05	0.94	0.94		2.0156	2.1082	1.8856	1.8891	2.7728	3.0786	3.0843	3.1153	0.938	1	0.2955	0.2755	0.8512	1	0.6681	0.6092	0.5741	0.9135	0.5417	0.5732
7640			TAG54:1-FA20:0	1.27	1.25	1.2	1.04	0.94	1		2.3274	2.4166	2.1982	2.3371	3.8833	4.8654	4.9512	4.6725	0.6117	0.968	0.1293	0.1757	0.6605	1	0.9033	0.6961	0.54	0.8886	0.9903	0.7316
7641			TAG54:1-FA20:1	1.17	1.19	1.18	1.07	0.96	0.97		2.6748	2.8635	2.5609	2.5927	3.5945	4.2874	4.2147	4.2336	0.7779	1	0.1874	0.209	0.6569	1	0.8056	0.6635	0.6983	0.9964	0.77	0.6688
7646			TAG54:2-FA16:0	1.14	1.12	1.11	1.08	0.97	1		2.868	3.1004	2.7867	2.8786	3.4618	3.8895	3.9392	3.8284	0.8997	1	0.3058	0.2818	0.9945	1	0.7224	0.6269	0.601	0.933	0.9273	0.725
7649			TAG54:2-FA18:0	1.12	1.13	1.11	1.08	0.97	0.98		1.7072	1.8428	1.6545	1.6691	2.0498	2.3151	2.2909	2.282	0.7292	0.996	0.1958	0.2118	0.7595	1	0.5245	0.5592	0.7883	1	0.7826	0.6753
7650			TAG54:2-FA18:1	1.08	1.1	1.06	1.09	0.98	0.99		1.6454	1.7928	1.6178	1.622	1.9835	2.1862	2.1399	2.1026	0.9638	1	0.3135	0.2862	0.9179	1	0.4443	0.5218	0.9218	1	0.8528	0.7004
7651			TAG54:2-FA18:2	1.14	1.11	1.12	1.13	1.01	1		1.8407	2.0835	1.855	1.8493	2.2161	2.46	2.5279	2.4744	0.7165	0.9924	0.2587	0.2546	0.8186	1	0.3732	0.4816	0.9279	1	0.9648	0.7316
7652			TAG54:2-FA20:0	1.3	1.3	1.2	1.11	0.99	1.07		1.7499	1.9344	1.7345	1.8645	2.9282	3.7931	3.8126	3.512	0.3988	0.8904	0.0927	0.1497	0.6822	1	0.693	0.6176	0.5025	0.8572	0.7433	0.6567
7653			TAG54:2-FA20:1	1.16	1.19	1.14	1.1	0.99	1.03		2.5501	2.8072	2.5255	2.6239	3.0738	3.6635	3.5645	3.5008	0.7743	1	0.1479	0.1868	0.7986	1	0.5378	0.5621	0.7389	1	0.8713	0.7064
7654			TAG54:2-FA20:2	1.15	1.12	1.14	1.07	0.97	1.02		3.0597	3.2693	2.9663	3.1103	3.439	3.8383	3.9447	3.9152	0.7277	0.996	0.2531	0.2512	0.7338	1	0.7229	0.6269	0.6477	0.9666	0.8161	0.6848
7659			TAG54:3-FA16:0	1.17	1.18	1.16	1.13	1.04	1.03		2.8938	3.2824	2.9997	2.9862	2.5113	2.9552	2.9308	2.9175	0.685	0.9907	0.1653	0.1948	0.7534	1	0.5333	0.5597	0.8318	1	0.9424	0.7294
7660			TAG54:3-FA16:1	1.17	1.14	1.08	1.17	1.08	1.08		1.4625	1.7162	1.5734	1.5774	2.9289	3.3328	3.4376	3.1599	0.7428	0.9967	0.3345	0.2997	0.7475	1	0.4412	0.5204	0.8517	1	0.6495	0.6202
7662			TAG54:3-FA18:0	1.15	1.15	1.1	1.15	1.02	1.06		2.0353	2.333	2.0672	2.1569	2.0562	2.3615	2.3548	2.2619	0.6605	0.9836	0.1871	0.2089	0.9338	1	0.3546	0.4715	0.9935	1	0.7109	0.6433
7663			TAG54:3-FA18:1	1.1	1.14	1.06	1.09	0.98	1.03		1.578	1.727	1.5542	1.626	1.5929	1.8137	1.7496	1.684	0.7096	0.9924	0.2001	0.2138	0.9625	1	0.4244	0.514	0.9544	1	0.8126	0.6836
7664			TAG54:3-FA18:2	1.14	1.16	1.11	1.13	1.03	1.04		2.0929	2.3658	2.1536	2.182	2.0583	2.3831	2.3538	2.279	0.5885	0.9648	0.1567	0.1918	0.8495	1	0.3749	0.4828	0.9334	1	0.8145	0.6847
7665			TAG54:3-FA18:3	1.38	1.28	1.27	1.22	1.06	1.01		1.6274	1.981	1.7196	1.6475	2.4738	3.1683	3.4121	3.1359	0.1742	0.6507	0.0946	0.1516	0.3678	0.7705	0.2389	0.3912	0.854	1	0.9367	0.7274
7667			TAG54:3-FA20:1	1.17	1.17	1.14	1.15	1.07	1.09		2.2323	2.5648	2.38	2.4238	2.5948	3.0369	3.0373	2.9654	0.7696	1	0.2315	0.2356	0.9388	1	0.4887	0.542	0.9317	1	0.5365	0.5709
7668			TAG54:3-FA20:2	1.19	1.19	1.15	1.18	1.03	1.03		2.8205	3.3176	2.9166	2.9182	2.5984	3.0901	3.0986	2.9964	0.503	0.9314	0.0866	0.1438	0.7196	1	0.3373	0.4579	0.8319	1	0.9966	0.7316
7669			TAG54:3-FA20:3	1.12	1.14	1.18	1.24	1.17	1.16		2.2244	2.7526	2.6009	2.5696	2.1568	2.452	2.4158	2.5406	0.2387	0.7425	0.0867	0.1438	0.1993	0.5414	0.0114	0.0552	0.0573	0.2381	0.161	0.2995
7675			TAG54:4-FA16:0	1.12	1.14	1.14	1.24	1.19	1.15		2.4033	2.9731	2.8585	2.7555	1.7668	2.0091	1.9777	2.0111	0.4385	0.8929	0.1166	0.1681	0.4515	0.8547	0.0425	0.1344	0.1077	0.3527	0.2311	0.3765
7676			TAG54:4-FA16:1	1.09	1.16	1.12	1.16	1.08	1.08		1.9981	2.3227	2.1524	2.1486	2.6686	3.099	2.9033	2.9837	0.9655	1	0.119	0.1701	0.8738	1	0.3827	0.4874	0.7975	1	0.9049	0.7155
7678			TAG54:4-FA18:0	1.12	1.15	1.11	1.17	1.07	1.1		2.8187	3.3026	3.0054	3.109	2.4399	2.8113	2.743	2.7094	0.6974	0.9907	0.1427	0.1831	0.8391	1	0.3231	0.443	0.8094	1	0.6811	0.6336
7679			TAG54:4-FA18:1	1.07	1.17	1.09	1.11	1.02	1.05		2.4409	2.6989	2.4824	2.5685	1.9737	2.3015	2.1085	2.1463	0.9908	1	0.148	0.1868	0.8563	1	0.5777	0.5755	0.9158	1	0.9827	0.7316
7680			TAG54:4-FA18:2	1.08	1.16	1.1	1.14	1.04	1.03		2.4895	2.8309	2.6005	2.5733	2.0109	2.3416	2.1649	2.203	0.929	1	0.1595	0.1928	0.8333	1	0.5221	0.5592	0.9396	1	0.9422	0.7294
7681			TAG54:4-FA18:3	1.2	1.2	1.15	1.18	1.07	1.09		2.0727	2.441	2.225	2.2526	2.7685	3.3347	3.3173	3.1747	0.5268	0.9492	0.0983	0.1532	0.7959	1	0.4513	0.5222	0.9252	1	0.855	0.701
7683			TAG54:4-FA20:1	1.21	1.23	1.13	1.24	1.22	1.1		2.1242	2.632	2.592	2.3376	2.85	3.4995	3.4422	3.2325	0.7294	0.996	0.1322	0.1769	0.816	1	0.3048	0.4324	0.182	0.4792	0.46	0.5345
7684			TAG54:4-FA20:2	1.15	1.18	1.15	1.19	1.07	1.06		2.7887	3.3319	2.9956	2.9478	2.3543	2.7698	2.7178	2.7096	0.458	0.9139	0.1083	0.1604	0.7534	1	0.3449	0.4642	0.6362	0.9576	0.9458	0.73
7685			TAG54:4-FA20:3	1.17	1.19	1.18	1.19	1.14	1.1		2.055	2.4538	2.3457	2.2694	1.7247	2.0541	2.0249	2.0437	0.1739	0.6507	0.044	0.0988	0.2129	0.5625	0.0837	0.2121	0.297	0.64	0.4824	0.5425
7688			TAG53:4-FA16:0	1.34	1.38	1.2	1.22	1.1	1.31		2.1109	2.5718	2.327	2.7553	3.7209	5.1228	4.98	4.4699	0.6624	0.9836	0.0552	0.1121	0.9117	1	0.4274	0.5144	0.9769	1	0.1209	0.2498
7690			TAG53:4-FA17:0	1.2	1.32	1.23	1.25	1.17	1.18		4.5215	5.6629	5.2768	5.3361	3.3145	4.3741	3.9851	4.0917	0.8266	1	0.0438	0.0988	0.564	0.96	0.5889	0.5811	0.8012	1	0.2853	0.4159
7691			TAG53:4-FA18:0	0.98	1.02	1	1.05	1.01	1.06		1.0327	1.0882	1.0388	1.0902	1.1525	1.1703	1.1293	1.155	0.7231	0.9943	0.6573	0.4583	0.9915	1	0.2773	0.4139	0.8478	1	0.274	0.409
7692			TAG53:4-FA18:1	1.07	1.06	1.07	1.08	1.06	1.1		1.2497	1.353	1.3249	1.3696	1.2669	1.3447	1.3568	1.3557	0.3131	0.8184	0.2346	0.2376	0.2735	0.6528	0.1727	0.3221	0.3366	0.6899	0.0989	0.2174
7693			TAG53:4-FA18:2	1.19	1.23	1.18	1.18	1.1	1.14		3.5583	4.1817	3.9155	4.0433	2.8279	3.4802	3.376	3.3361	0.593	0.9658	0.0838	0.1409	0.5418	0.9467	0.6867	0.6158	0.8672	1	0.5703	0.5846
7694			TAG53:4-FA18:3	1.28	1.25	1.21	1.16	1.15	1.1		3.3053	3.8225	3.8006	3.6251	4.3879	5.4757	5.6111	5.3207	0.8236	1	0.2791	0.2677	0.9235	1	0.673	0.6098	0.9829	1	0.6379	0.6161
7698			TAG53:4-FA20:4	1.32	1.68	1.48	1.69	1.37	1.37		1.1589	1.9608	1.5878	1.5891	1.1675	1.9644	1.5458	1.7323	0.0151	0.1404	2.4091e-05	0.0004	0.0013	0.0122	3.0611e-06	0.0003	0.0007	0.0138	0.0004	0.0047
7707			TAG53:5-FA18:1	1.05	1.01	1.03	1.04	1.02	1.06		1.0546	1.1009	1.0754	1.1179	1.0979	1.1116	1.1489	1.1288	0.1906	0.6798	0.6503	0.4563	0.4097	0.8155	0.1479	0.2929	0.458	0.8117	0.0633	0.1613
7708			TAG53:5-FA18:2	1.07	1.05	1.04	1.07	1.03	1.09		1.2094	1.2982	1.2466	1.3133	1.183	1.2403	1.2623	1.2315	0.094	0.4469	0.1771	0.2025	0.3221	0.7182	0.0552	0.1588	0.403	0.7603	0.0307	0.0984
7709			TAG53:5-FA18:3	1.1	1.2	1.14	1.22	1.17	1.11		3.0757	3.7382	3.5992	3.4217	3.7141	4.4461	4.0743	4.2461	0.7596	0.9986	0.2098	0.2206	0.9773	1	0.4875	0.5417	0.9178	1	0.6195	0.6076
7712			TAG53:5-FA20:4	1.51	1.65	1.51	1.32	1.26	1.27		1.3164	1.7422	1.6564	1.6752	1.0761	1.7783	1.6231	1.6217	4.4164e-06	0.0008	7.0906e-08	8.8061e-06	5.7118e-06	0.0002	0.0015	0.0166	0.0016	0.0225	0.0014	0.0117
7722			TAG53:6-FA18:1	1.08	1.1	1.14	1.08	1.07	1.08		1.0728	1.1584	1.1449	1.1538	1.2212	1.3482	1.313	1.3913	0.2446	0.7447	0.0554	0.1121	0.0232	0.1158	0.1156	0.2574	0.1882	0.4846	0.1462	0.2834
7723			TAG53:6-FA18:2	1.09	1.07	1.04	1.05	1.04	1.08		1.1705	1.2337	1.2155	1.269	1.2026	1.2849	1.3055	1.2563	0.1253	0.5484	0.1981	0.2131	0.5058	0.9202	0.2668	0.4063	0.3426	0.6958	0.1267	0.2571
7724			TAG53:6-FA18:3	1.02	1	1.09	1.01	1.07	1.05		1.0736	1.0825	1.1454	1.1295	1.1213	1.1265	1.1439	1.2211	0.8466	1	0.9627	0.575	0.0773	0.2931	0.9191	0.7029	0.1852	0.4812	0.2947	0.4228
7726			TAG53:6-FA20:4	2.06	1.08	1.49	1.33	1.18	1.44		1.373	1.8295	1.6159	1.9721	0.7942	0.8573	1.6399	1.1863	0.0146	0.1368	0.8497	0.533	0.3705	0.775	0.3864	0.491	0.7617	1	0.2985	0.425
7735			TAG53:7-FA18:3	1.14	1.02	1.16	1.01	1	1.1		1.1208	1.1362	1.1159	1.231	1.0836	1.1065	1.2376	1.2612	0.3418	0.8351	0.9572	0.575	0.2359	0.5926	0.8826	0.6904	0.9949	1	0.379	0.4791
7743			TAG54:0-FA16:0	1.17	1.21	1.15	1.07	0.98	1		2.536	2.711	2.483	2.5302	5.8823	7.138	6.8914	6.7461	0.7524	0.9972	0.1933	0.2118	0.8726	1	0.6928	0.6176	0.7078	0.9976	0.9424	0.7294
7745			TAG54:0-FA18:0	1.12	1.12	1.19	1.05	0.99	0.95		1.8859	1.9812	1.8634	1.7922	3.262	3.6588	3.6534	3.8727	0.7006	0.9907	0.1911	0.2111	0.5441	0.9482	0.6111	0.5868	0.9054	1	0.673	0.6299
7754			TAG52:7-FA20:5	1.34	1.47	1.07	1.53	1.47	1.68		0.993	1.5219	1.4568	1.6693	1.582	2.3268	2.1227	1.6931	0.4843	0.9235	0.4544	0.3615	0.836	1	0.235	0.3873	0.2823	0.622	0.0943	0.2123
7757			TAG52:7-FA22:6	1.35	1.23	1	1.19	1.36	1.32		1.5127	1.8076	2.0629	2.0023	2.4645	3.0394	3.3202	2.4752	0.3531	0.845	0.3313	0.2979	0.579	0.9708	0.5417	0.5643	0.3052	0.6503	0.1689	0.3079
7761			TAG52:8-FA16:1	1.44	1.43	1.32	1.07	1.08	1.06		2.4524	2.6262	2.6383	2.5995	11.0421	15.8339	15.9024	14.5229	0.6987	0.9907	0.1297	0.1757	0.8046	1	0.9928	0.7126	0.9442	1	0.7396	0.6548
7762			TAG52:8-FA18:2	1.34	1.25	1.2	1.01	1.04	1.03		3.0368	3.0579	3.1645	3.1251	3.7834	4.7282	5.0794	4.5484	0.2287	0.7359	0.1959	0.2118	0.939	1	0.6751	0.6106	0.72	1	0.9633	0.7316
7776			TAG53:0-FA16:0	1.41	1.37	1.3	1.21	1.21	1.3		1.7492	2.125	2.1116	2.2731	5.9101	8.1141	8.3074	7.6603	0.2564	0.7588	0.0192	0.056	0.43	0.8376	0.1003	0.2376	0.1984	0.5048	0.0628	0.161
7782			TAG53:1-FA16:0	1.46	1.36	1.28	1.11	1.06	1.16		2.9561	3.2868	3.134	3.4324	11.1889	15.2306	16.3226	14.3669	0.9049	1	0.1903	0.211	0.9388	1	0.6695	0.6092	0.9227	1	0.524	0.5677
7784			TAG53:1-FA17:0	1.19	1.2	1.2	1.11	0.99	1.03		2.7196	3.0067	2.6902	2.8109	4.1007	4.9039	4.8802	4.9273	0.8691	1	0.155	0.1912	0.7032	1	0.4614	0.5256	0.8523	1	0.6734	0.6299
7785			TAG53:1-FA18:0	1.26	1.24	1.24	1.1	0.98	1.02		2.7153	2.9981	2.6667	2.772	4.9418	6.1511	6.2504	6.1438	0.6548	0.9813	0.0789	0.1384	0.6265	0.9897	0.4654	0.5265	0.8034	1	0.8215	0.6874
7786			TAG53:1-FA18:1	1.34	1.3	1.27	1.1	1.03	1.08		2.6994	2.9686	2.7871	2.9282	5.3882	7.0001	7.195	6.8262	0.6954	0.9907	0.1414	0.1827	0.7237	1	0.6351	0.5941	0.9482	1	0.5287	0.5688
7792			TAG53:2-FA16:0	1.4	1.39	1.25	1.1	1.08	1.16		2.3465	2.5787	2.53	2.715	5.4565	7.6068	7.642	6.8037	0.8882	1	0.0989	0.1532	0.9954	1	0.8469	0.6771	0.9369	1	0.4363	0.5176
7794			TAG53:2-FA17:0	1.24	1.19	1.22	1.1	1.01	1.08		2.2258	2.4441	2.243	2.3952	2.601	3.0993	3.2289	3.1698	0.6654	0.9836	0.1618	0.1932	0.5905	0.9745	0.5432	0.5649	0.9654	1	0.5214	0.5667
7795			TAG53:2-FA18:0	1.2	1.17	1.19	1.11	1.04	1.1		2.0562	2.2916	2.1411	2.2647	2.898	3.3851	3.4774	3.4344	0.7285	0.996	0.1228	0.1725	0.5397	0.9467	0.4523	0.5225	0.9308	1	0.3801	0.4801
7796			TAG53:2-FA18:1	1.27	1.27	1.21	1.09	1.05	1.1		2.1177	2.3183	2.2157	2.3262	2.8156	3.5768	3.5674	3.4051	0.5862	0.9648	0.0655	0.1239	0.6814	1	0.5511	0.5683	0.8117	1	0.44	0.5193
7797			TAG53:2-FA18:2	1.37	1.36	1.29	1.14	1.02	1.09		2.5638	2.9353	2.6086	2.7847	3.6909	5.0037	5.0425	4.7468	0.5939	0.9658	0.0352	0.0852	0.549	0.953	0.5065	0.5534	0.8134	1	0.485	0.5445
7803			TAG53:3-FA16:0	1.34	1.35	1.18	1.18	1.11	1.24		2.2326	2.6312	2.4788	2.7777	3.9115	5.2686	5.2443	4.5963	0.7202	0.9924	0.0739	0.1335	0.9019	1	0.9373	0.7089	0.9783	1	0.213	0.3591
7805			TAG53:3-FA17:0	1.22	1.19	1.24	1.15	1.07	1.11		3.4913	4.0247	3.7429	3.8642	3.0102	3.5967	3.6816	3.7226	0.7312	0.996	0.2004	0.2139	0.6963	1	0.6922	0.6176	0.8378	1	0.698	0.6383
7806			TAG53:3-FA18:0	1.05	0.98	1.04	1	0.97	1.02		1.0839	1.0881	1.0525	1.106	1.1198	1.0992	1.1706	1.168	0.3322	0.8351	0.6029	0.4356	0.314	0.7092	0.8288	0.6692	0.431	0.7851	0.559	0.5817
7807			TAG53:3-FA18:1	1.18	1.18	1.13	1.09	1.01	1.05		1.9681	2.1354	1.9959	2.0685	2.0474	2.4211	2.4256	2.319	0.4664	0.9167	0.0962	0.1522	0.6298	0.9897	0.6765	0.6106	0.757	1	0.6874	0.6343
7808			TAG53:3-FA18:2	1.27	1.25	1.2	1.14	1.09	1.12		3.3806	3.8556	3.6729	3.8006	3.3602	4.2146	4.2568	4.0432	0.6967	0.9907	0.1282	0.1754	0.7964	1	0.8195	0.6656	0.8206	1	0.5529	0.5778
7814			TAG52:3-FA20:3	1.22	1.25	1.2	1.24	1.17	1.27		2.4747	3.0761	2.9053	3.1549	3.1845	3.9914	3.87	3.8349	0.2712	0.7721	0.0416	0.0949	0.3854	0.789	0.0386	0.1258	0.1555	0.4403	0.0152	0.0592
7815			TAG52:3-FA22:1	1.09	1.1	1.23	1.21	1.13	1.13		1.9317	2.3373	2.188	2.1754	2.5638	2.8075	2.8054	3.1429	0.7759	1	0.5207	0.394	0.7201	1	0.4864	0.5413	0.8474	1	0.6191	0.6076
7817			TAG52:4-FA14:0	1.08	1.2	1.14	1.18	1.29	1.19		3.1294	3.6868	4.0391	3.7335	2.7351	3.2721	2.9442	3.1135	0.9558	1	0.316	0.288	0.7329	1	0.1565	0.3041	0.2443	0.5704	0.1647	0.3041
7820			TAG52:4-FA16:0	1.19	1.28	1.2	1.15	1.13	1.2		3.5511	4.0901	4.0188	4.2682	3.2126	4.1143	3.8167	3.8517	0.8301	1	0.0854	0.1427	0.9306	1	0.5262	0.5592	0.6543	0.9696	0.1807	0.3209
7821			TAG52:4-FA16:1	1.13	1.23	1.1	1.16	1.09	1.19		2.1688	2.5051	2.37	2.5871	3.5805	4.3983	4.0477	3.9242	0.9668	1	0.1043	0.1585	0.87	1	0.5873	0.5811	0.9439	1	0.2517	0.3901
7823			TAG52:4-FA18:0	1.16	1.24	1.15	1.18	1.14	1.23		2.0099	2.3789	2.2847	2.4699	4.5725	5.6823	5.2847	5.2684	0.8232	1	0.0521	0.1087	0.8453	1	0.1688	0.3168	0.4326	0.7851	0.0816	0.1929
7824			TAG52:4-FA18:1	1.15	1.23	1.13	1.17	1.09	1.15		2.2092	2.595	2.3994	2.5344	3.4806	4.2709	4.019	3.949	0.8877	1	0.1029	0.1571	0.9706	1	0.5409	0.5639	0.9279	1	0.3689	0.4702
7825			TAG52:4-FA18:2	1.14	1.22	1.16	1.15	1.12	1.17		3.2883	3.7951	3.6773	3.8381	3.1357	3.829	3.561	3.6318	0.9179	1	0.1203	0.1708	0.9418	1	0.475	0.5346	0.8103	1	0.306	0.4318
7826			TAG52:4-FA18:3	1.21	1.24	1.2	1.13	1.13	1.17		2.3229	2.624	2.6361	2.7263	3.4104	4.2234	4.1156	4.0845	0.6375	0.9729	0.0974	0.1529	0.8063	1	0.6689	0.6092	0.7613	1	0.292	0.421
7827			TAG52:4-FA20:0	1.08	1.23	1.17	1.13	1.09	1.2		3.6235	4.0794	3.9483	4.331	3.222	3.9734	3.484	3.7799	0.8676	1	0.1302	0.1757	0.9771	1	0.4469	0.522	0.9042	1	0.1728	0.3128
7829			TAG52:4-FA20:2	1.27	1.33	1.19	1.27	1.24	1.19		2.9208	3.7098	3.6326	3.4771	3.2245	4.2811	4.098	3.8407	0.7005	0.9907	0.1353	0.1796	0.7321	1	0.2373	0.3901	0.6442	0.9632	0.18	0.3201
7830			TAG52:4-FA20:3	1.09	1.27	1.11	1.22	1.13	1.23		1.865	2.2694	2.1019	2.29	2.6091	3.3227	2.856	2.8941	0.7498	0.9967	0.0157	0.0488	0.8525	1	0.2067	0.356	0.558	0.8986	0.067	0.1694
7831			TAG52:4-FA20:4	1.22	1.36	1.3	1.36	1.29	1.41		1.3724	1.8707	1.7698	1.9375	1.2965	1.7641	1.5847	1.685	0.0514	0.2952	0.0033	0.0158	0.0345	0.1549	0.0018	0.0184	0.0036	0.0372	0.0005	0.0054
7832			TAG52:4-FA22:1	1.07	1.23	1.12	1.17	1.06	1.17		2.4825	2.9056	2.6389	2.9117	3.1682	3.8938	3.3795	3.5471	0.5982	0.9661	0.1947	0.2118	0.7671	1	0.9729	0.7126	0.9373	1	0.3387	0.451
7833			TAG52:4-FA22:4	1.15	1.08	1.01	1.08	1.1	1.14		2.2112	2.3885	2.4245	2.5169	3.589	3.8798	4.1367	3.6234	0.6218	0.9703	0.8034	0.5183	0.4921	0.9037	0.328	0.4473	0.6115	0.9414	0.1674	0.3067
7835			TAG52:5-FA14:0	1.2	1.29	1.17	1.25	1.08	1.37		3.0435	3.8157	3.2769	4.1652	2.1244	2.7429	2.5509	2.4901	0.0402	0.2573	0.0012	0.0077	0.1392	0.4279	0.002	0.0197	0.0203	0.1153	0.0002	0.0037
7838			TAG52:5-FA16:0	1.2	1.27	1.2	1.25	1.11	1.17		4.2866	5.3787	4.7763	5.0261	4.5369	5.7831	5.4226	5.4391	0.7441	0.9967	0.0813	0.1396	0.9021	1	0.3737	0.4819	0.9229	1	0.1947	0.3381
7839			TAG52:5-FA16:1	1.16	1.22	1.11	1.22	1.15	1.2		3.2238	3.9326	3.6931	3.862	4.4925	5.4926	5.1961	4.9717	0.9991	1	0.1272	0.1752	0.845	1	0.5567	0.5714	0.9234	1	0.234	0.3767
7842			TAG52:5-FA18:1	1.24	1.25	1.16	1.16	1.14	1.18		2.7207	3.1451	3.0972	3.2191	4.5679	5.7045	5.6429	5.2977	0.7321	0.996	0.0869	0.1439	0.8703	1	0.6615	0.6047	0.835	1	0.1913	0.3327
7843			TAG52:5-FA18:2	1.16	1.25	1.14	1.18	1.16	1.19		3.6173	4.2796	4.2133	4.3163	4.1266	5.1531	4.7704	4.7054	0.967	1	0.1323	0.1769	0.9245	1	0.7162	0.6248	0.8543	1	0.3119	0.4334
7844			TAG52:5-FA18:3	1.15	1.26	1.17	1.17	1.14	1.2		3.6485	4.2851	4.1734	4.3846	4.7842	6.0079	5.5125	5.6211	0.9307	1	0.0894	0.1464	0.9511	1	0.8469	0.6771	0.9562	1	0.3044	0.43
7848			TAG52:5-FA20:3	1.23	1.31	1.15	1.39	1.21	1.22		2.8852	4.0106	3.5014	3.5209	3.4249	4.4836	4.2117	3.9537	0.4287	0.8929	0.0755	0.1342	0.8662	1	0.4453	0.5218	0.8578	1	0.2835	0.4155
7849			TAG52:5-FA20:4	1.33	1.37	1.22	1.29	1.33	1.47		1.0432	1.3479	1.3861	1.533	1.2398	1.7012	1.6432	1.5076	0.0158	0.145	0.0053	0.0218	0.1254	0.4013	0.0148	0.0658	0.0115	0.0794	0.0007	0.0067
7850			TAG52:5-FA20:5	1.51	1.53	1.4	1.47	1.45	1.7		1.3533	1.9917	1.961	2.3049	2.2044	3.3791	3.3207	3.0911	0.0044	0.0648	0.002	0.0112	0.0282	0.1354	0.004	0.029	0.0177	0.1049	0.0002	0.0037
7852			TAG52:5-FA22:5	1.17	1.27	1.17	1.18	1.24	1.29		2.3015	2.719	2.848	2.9682	3.8322	4.8651	4.4964	4.4913	0.4712	0.9167	0.0443	0.0988	0.3627	0.7628	0.1477	0.2929	0.0665	0.2599	0.0211	0.0765
7854			TAG52:6-FA14:0	1.3	1.49	1.21	1.28	1.31	1.22		2.0042	2.5708	2.6179	2.4499	2.094	3.1109	2.7257	2.5341	0.4869	0.9235	0.0539	0.1103	0.5276	0.9341	0.3135	0.4378	0.3271	0.6769	0.2956	0.4228
7857			TAG52:6-FA16:0	1.37	1.42	1.35	1.2	1.19	1.18		2.8742	3.4513	3.4344	3.3831	4.9515	7.0417	6.7974	6.6834	0.3533	0.845	0.056	0.1128	0.3199	0.7156	0.4438	0.5218	0.6933	0.9915	0.2962	0.4231
7858			TAG52:6-FA16:1	1.24	1.22	1.15	1.29	1.28	1.27		3.7991	4.9172	4.8669	4.8265	6.7447	8.2055	8.3799	7.7559	0.6553	0.9813	0.1828	0.2066	0.9425	1	0.4122	0.505	0.5917	0.9247	0.0595	0.1557
7860			TAG52:6-FA18:1	1.23	1.27	1.22	1.2	1.2	1.17		3.0099	3.6199	3.6224	3.5171	3.8584	4.8955	4.7604	4.6947	0.5651	0.9648	0.143	0.1831	0.9179	1	0.3221	0.443	0.81	1	0.2906	0.4194
7861			TAG52:6-FA18:2	1.16	1.27	1.18	1.18	1.23	1.25		4.3848	5.181	5.3944	5.4785	5.3588	6.803	6.2255	6.2976	0.9251	1	0.1057	0.1585	0.9433	1	0.3957	0.4963	0.4219	0.7756	0.1297	0.26
7862			TAG52:6-FA18:3	1.21	1.26	1.16	1.24	1.22	1.27		4.2261	5.2218	5.1703	5.3654	7.0488	8.8503	8.5586	8.1525	0.8931	1	0.1603	0.193	0.9137	1	0.8494	0.6774	0.5847	0.921	0.344	0.453
7866			TAG52:6-FA20:4	1.16	1.3	1.16	1.31	1.29	1.44		1.2573	1.649	1.6215	1.8068	1.3597	1.7728	1.5831	1.5793	0.2915	0.7934	0.0754	0.1342	0.4554	0.8591	0.0181	0.0774	0.0153	0.0956	0.0027	0.0181
7867			TAG52:6-FA20:5	1.37	1.2	1.19	1.35	1.39	1.6		1.4091	1.8962	1.9656	2.2504	3.2638	3.9173	4.4871	3.8897	0.135	0.5704	0.1376	0.1809	0.5178	0.9273	0.0344	0.1171	0.0268	0.1407	0.005	0.0272
7870			TAG52:6-FA22:6	1.35	1.43	1.31	1.4	1.27	1.38		2.4213	3.3797	3.0676	3.3448	3.3706	4.806	4.542	4.4317	0.6343	0.9726	0.0471	0.1019	0.5706	0.9657	0.0726	0.1933	0.133	0.4015	0.0268	0.09
7874			TAG52:7-FA16:0	1.45	1.45	1.23	1.06	1.03	1.11		3.6047	3.8151	3.7112	4.001	11.1261	16.1467	16.1598	13.7133	0.3517	0.845	0.012	0.0394	0.7886	1	0.7172	0.6248	0.9257	1	0.4343	0.517
7876			TAG52:7-FA18:1	1.26	1.31	1.18	1.07	0.98	1.07		2.6716	2.8572	2.6105	2.8711	4.5327	5.9577	5.6942	5.3294	0.6055	0.968	0.0282	0.0727	0.5865	0.9745	0.937	0.7089	0.5876	0.9231	0.5634	0.5829
7896			TAG52:0-FA16:0	1.12	1.15	1.13	1.1	1.02	1.04		2.7262	2.9936	2.7934	2.8354	5.2263	6.0293	5.8335	5.9303	0.9346	1	0.1724	0.2	0.9156	1	0.3658	0.48	0.9298	1	0.696	0.6383
7898			TAG52:0-FA18:0	1.11	1.14	1.17	1.1	1	1.03		2.6013	2.8744	2.5939	2.6884	4.911	5.6091	5.4752	5.739	0.9328	1	0.2314	0.2356	0.8204	1	0.3238	0.443	0.9093	1	0.7182	0.6478
7899			TAG52:0-FA20:0	1.28	1.31	1.14	1.07	0.99	1.1		2.665	2.8559	2.6512	2.9262	6.616	8.656	8.4922	7.5212	0.8223	1	0.1119	0.1635	0.7888	1	0.6009	0.5836	0.8244	1	0.47	0.538
7906			TAG52:1-FA16:0	1.11	1.12	1.11	1.08	1	1.05		2.4664	2.6609	2.4767	2.6008	3.8953	4.3654	4.329	4.3298	0.8218	1	0.3053	0.2818	0.8895	1	0.49	0.5426	0.9336	1	0.6298	0.613
7907			TAG52:1-FA16:1	1.12	1.12	1.1	1.12	1.04	1.07		1.7496	1.9551	1.8201	1.8754	5.8159	6.5046	6.5085	6.3831	0.8977	1	0.1844	0.2073	0.9417	1	0.309	0.4358	0.859	1	0.5267	0.5688
7909			TAG52:1-FA18:0	1.09	1.14	1.13	1.09	1.02	1.05		2.438	2.6548	2.4871	2.5601	4.1278	4.6982	4.518	4.6497	0.737	0.9967	0.2324	0.236	0.9983	1	0.4288	0.5144	0.9358	1	0.6382	0.6161
7910			TAG52:1-FA18:1	1.1	1.15	1.12	1.09	1.03	1.06		2.2237	2.4231	2.282	2.3644	3.3428	3.846	3.6828	3.7445	0.788	1	0.2111	0.2213	0.9506	1	0.4546	0.5232	0.8949	1	0.5756	0.5869
7911			TAG52:1-FA20:0	1.1	1.24	1.09	1.05	1.02	1.18		1.9574	2.0615	1.9919	2.3184	6.2972	7.8329	6.9151	6.8654	0.7326	0.996	0.1955	0.2118	0.7181	1	0.7478	0.6381	0.9147	1	0.2648	0.4034
7912			TAG52:1-FA20:1	1.2	1.21	1.12	1.11	1	1.07		3.0739	3.3996	3.0758	3.2971	5.7239	6.9199	6.852	6.4275	0.644	0.9744	0.1051	0.1585	0.9612	1	0.4103	0.5043	0.8115	1	0.5256	0.5684
7915			TAG52:2-FA14:0	1.06	1.13	1.14	1.06	0.94	1.09		2.4005	2.5485	2.2492	2.6152	3.796	4.2847	4.0389	4.3127	0.6771	0.99	0.5792	0.4239	0.8392	1	0.9271	0.705	0.4271	0.781	0.6248	0.6109
7918			TAG52:2-FA16:0	1.1	1.16	1.13	1.08	1.04	1.07		1.6555	1.7805	1.7229	1.7785	2.1315	2.4681	2.3476	2.4069	0.849	1	0.2249	0.2306	0.9897	1	0.5796	0.576	0.8678	1	0.5238	0.5677
7919			TAG52:2-FA16:1	1.11	1.14	1.07	1.1	1.08	1.12		1.2923	1.4224	1.3914	1.4465	3.6212	4.1443	4.0037	3.8596	0.98	1	0.1824	0.2064	0.7328	1	0.4509	0.5222	0.6583	0.9706	0.319	0.4394
7921			TAG52:2-FA18:0	1.1	1.14	1.13	1.09	1.04	1.07		1.661	1.8076	1.7314	1.7771	2.8588	3.2485	3.1491	3.2361	0.821	1	0.2182	0.2265	0.9901	1	0.5711	0.5745	0.9022	1	0.5867	0.5903
7922			TAG52:2-FA18:1	1.13	1.16	1.12	1.05	1.01	1.05		1.6053	1.6783	1.6252	1.6783	2.1007	2.4444	2.3665	2.3476	0.951	1	0.2086	0.2201	0.9227	1	0.7572	0.6422	0.9413	1	0.707	0.6412
7923			TAG52:2-FA18:2	1.13	1.18	1.18	1.09	1.01	1.06		1.8878	2.06	1.9112	2.0012	2.4067	2.8519	2.7278	2.8299	0.9621	1	0.2	0.2138	0.8709	1	0.704	0.6206	0.8301	1	0.6954	0.6383
7924			TAG52:2-FA20:0	1.2	1.31	1.18	1.22	1.11	1.15		1.5462	1.8824	1.71	1.7738	2.8358	3.715	3.4065	3.3444	0.982	1	0.0987	0.1532	0.8129	1	0.3229	0.443	0.7008	0.9967	0.4808	0.5417
7925			TAG52:2-FA20:1	1.17	1.21	1.09	1.12	1.06	1.14		1.9267	2.164	2.0396	2.1892	4.2819	5.1603	4.9917	4.6734	0.873	1	0.1414	0.1827	0.6483	0.9966	0.4488	0.5222	0.8415	1	0.2873	0.4167
7926			TAG52:2-FA20:2	1.16	1.18	1.09	1.15	1.04	1.13		3.4434	3.9593	3.5898	3.8848	5.2038	6.1216	6.0422	5.6545	0.9674	1	0.1372	0.1809	0.558	0.96	0.2634	0.406	0.9492	1	0.3265	0.4446
7929			TAG52:3-FA14:0	1.29	1.31	1.18	1.15	1.08	1.15		3.0153	3.4591	3.2467	3.4725	3.2348	4.242	4.1821	3.8282	0.3683	0.8661	0.053	0.1091	0.6593	1	0.2469	0.3962	0.758	1	0.2956	0.4228
7932			TAG52:3-FA16:0	1.12	1.21	1.16	1.11	1.05	1.13		2.1841	2.4287	2.2846	2.4626	2.2976	2.7815	2.5792	2.6589	0.9039	1	0.1412	0.1827	1	1	0.6374	0.5941	0.9504	1	0.3855	0.483
7933			TAG52:3-FA16:1	1.09	1.16	1.07	1.11	1.05	1.12		1.2094	1.3383	1.2687	1.3575	2.6703	3.0867	2.9187	2.8545	0.899	1	0.1777	0.203	0.7152	1	0.4951	0.5457	0.8771	1	0.3025	0.4284
7935			TAG52:3-FA18:0	1.12	1.18	1.13	1.12	1.1	1.13		1.6254	1.822	1.7846	1.8357	3.6701	4.3216	4.1229	4.1383	0.8929	1	0.1537	0.1911	0.9321	1	0.5691	0.5741	0.6436	0.9632	0.3417	0.4517
7936			TAG52:3-FA18:1	1.1	1.18	1.12	1.11	1.06	1.11		1.8619	2.0665	1.9785	2.0713	2.3779	2.8011	2.6232	2.6514	0.8596	1	0.1643	0.1946	0.8955	1	0.5898	0.5811	0.9288	1	0.3952	0.4923
7937			TAG52:3-FA18:2	1.11	1.17	1.13	1.11	1.05	1.1		2.1978	2.4462	2.3112	2.4285	2.4422	2.8561	2.7071	2.757	0.8197	1	0.2167	0.2255	0.8755	1	0.6581	0.6037	0.9827	1	0.4338	0.5169
7938			TAG52:3-FA18:3	1.19	1.23	1.19	1.19	1.12	1.16		2.0579	2.4427	2.2957	2.3896	3.7504	4.6311	4.4717	4.4735	0.8585	1	0.0711	0.13	0.7926	1	0.3441	0.4642	0.7735	1	0.2706	0.4067
7939			TAG52:3-FA20:0	1.11	1.2	1.17	1.14	1.04	1.07		2.2893	2.6012	2.3717	2.4499	2.3694	2.8455	2.6297	2.7619	0.6296	0.9719	0.2833	0.2697	0.9203	1	0.5693	0.5741	0.704	0.9969	0.7441	0.6569
7940			TAG52:3-FA20:1	1.15	1.21	1.09	1.24	1.14	1.18		2.0107	2.4883	2.2886	2.3823	3.2507	3.9358	3.7257	3.5319	0.8954	1	0.1661	0.1955	0.6563	1	0.0836	0.2121	0.2264	0.5534	0.054	0.1459
7941			TAG52:3-FA20:2	1.16	1.24	1.12	1.14	1.06	1.16		1.8758	2.1426	1.9798	2.1792	2.7695	3.4469	3.2198	3.1088	0.9506	1	0.1243	0.1736	0.7337	1	0.5406	0.5639	0.8653	1	0.1988	0.3448
7942			TAG51:0-FA16:0	1.4	1.43	1.29	1.1	1.05	1.09		3.4622	3.8002	3.6378	3.7777	10.7051	15.3032	14.9471	13.8409	0.4287	0.8929	0.0253	0.0675	0.758	1	0.4858	0.5413	0.9527	1	0.5795	0.5885
7943			TAG51:0-FA17:0	1.33	1.3	1.28	1.08	1.02	1.05		3.2583	3.5339	3.3297	3.4274	6.9165	9.0205	9.1653	8.8412	0.463	0.9162	0.0462	0.1013	0.5134	0.9252	0.5626	0.5716	0.9317	1	0.6788	0.6329
7944			TAG51:0-FA18:0	1.28	1.27	1.31	1.09	0.97	1.06		3.251	3.5467	3.1403	3.4355	6.9174	8.7835	8.8238	9.0657	0.7589	0.9986	0.0631	0.1218	0.4184	0.8264	0.4935	0.5445	0.7357	1	0.6982	0.6383
7949			TAG51:1-FA15:0	1.18	1.2	1.24	1.12	1.04	1.12		2.5692	2.8696	2.6764	2.8876	4.1596	4.9747	4.9129	5.1566	0.9967	1	0.2034	0.2163	0.7357	1	0.4661	0.5265	0.7924	1	0.4663	0.5374
7950			TAG51:1-FA16:0	1.31	1.32	1.22	1.13	1.03	1.11		3.1014	3.513	3.199	3.4426	6.5934	8.677	8.6205	8.0644	0.675	0.9893	0.0683	0.1274	0.807	1	0.4408	0.5204	0.9957	1	0.4713	0.538
7952			TAG51:1-FA17:0	1.22	1.28	1.18	1.14	1.02	1.08		3.0746	3.4991	3.1213	3.3203	6.0128	7.6779	7.3405	7.1064	0.9334	1	0.1154	0.1677	0.9132	1	0.4409	0.5204	0.9201	1	0.5874	0.5903
7953			TAG51:1-FA18:0	1.24	1.23	1.18	1.15	1.01	1.08		2.5142	2.8974	2.5392	2.7086	4.8178	5.9498	5.9536	5.696	0.7583	0.9986	0.0843	0.1409	0.922	1	0.3587	0.476	0.922	1	0.5279	0.5688
7954			TAG51:1-FA18:1	1.25	1.29	1.22	1.09	1.01	1.09		2.9457	3.2019	2.9624	3.2133	4.8716	6.2617	6.0975	5.9291	0.8322	1	0.0801	0.1392	0.7648	1	0.6256	0.5903	0.8613	1	0.5825	0.5901
7960			TAG51:2-FA15:0	1.2	1.23	1.2	1.12	1.02	1.1		1.9966	2.2428	2.0441	2.1911	2.3703	2.9273	2.8358	2.8406	0.7456	0.9967	0.1151	0.1677	0.6347	0.9898	0.602	0.5836	0.8162	1	0.5187	0.566
7961			TAG51:2-FA16:0	1.23	1.24	1.18	1.08	1.01	1.09		1.9288	2.088	1.9472	2.0955	3.0809	3.8117	3.7972	3.6416	0.8081	1	0.124	0.1735	0.9531	1	0.7839	0.6553	0.7338	1	0.6065	0.6005
7962			TAG51:2-FA16:1	1.33	1.26	1.2	1.13	1.07	1.15		1.556	1.7612	1.6617	1.793	4.7856	6.0175	6.342	5.7555	0.5673	0.9648	0.1585	0.1927	0.9532	1	0.6709	0.6098	0.9239	1	0.3637	0.467
7963			TAG51:2-FA17:0	1.3	1.31	1.24	1.12	1.04	1.11		2.1731	2.4262	2.2525	2.4015	3.6776	4.834	4.7647	4.5721	0.6297	0.9719	0.0409	0.0937	0.625	0.9897	0.6881	0.6166	0.7198	1	0.6552	0.6223
7964			TAG51:2-FA18:0	1.1	1.13	1.16	1.17	1.1	1.1		1.9347	2.2584	2.126	2.1371	3.2419	3.6562	3.5633	3.7502	0.7132	0.9924	0.2697	0.2617	0.8995	1	0.4209	0.512	0.9535	1	0.7087	0.6423
7965			TAG51:2-FA18:1	1.2	1.25	1.16	1.12	1.05	1.12		1.5965	1.7954	1.6739	1.7889	2.3041	2.8718	2.757	2.6632	0.7983	1	0.0885	0.1456	0.8879	1	0.525	0.5592	0.9056	1	0.4446	0.5214
7966			TAG51:2-FA18:2	1.23	1.3	1.22	1.15	1.08	1.12		3.1396	3.5952	3.3963	3.5112	4.0169	5.2419	4.9397	4.8892	0.755	0.9983	0.049	0.104	0.8418	1	0.4599	0.5246	0.9845	1	0.4832	0.543
7972			TAG51:3-FA15:0	1.18	1.25	1.15	1.18	1.17	1.17		3.2394	3.8298	3.7901	3.7975	2.9528	3.6827	3.4965	3.4048	0.9539	1	0.1247	0.1738	0.8578	1	0.4645	0.5262	0.8667	1	0.2294	0.3756
7973			TAG51:3-FA16:0	1.14	1.16	1.14	1.07	1.03	1.04		1.482	1.5865	1.5292	1.5468	1.7893	2.073	2.0416	2.0358	0.1972	0.6856	0.053	0.1091	0.2099	0.559	0.4093	0.5043	0.8031	1	0.7971	0.6798
7974			TAG51:3-FA16:1	1.24	1.27	1.16	1.12	1.06	1.09		1.6906	1.9005	1.7846	1.8449	4.0725	5.1873	5.0296	4.7132	0.7654	1	0.0653	0.1239	0.9608	1	0.5472	0.5667	0.7944	1	0.5849	0.5903
7975			TAG51:3-FA17:0	1.19	1.31	1.21	1.11	1.06	1.1		2.7165	3.007	2.8675	2.9802	5.2454	6.8457	6.2344	6.3226	0.9593	1	0.0388	0.091	0.9088	1	0.7425	0.6354	0.7401	1	0.4686	0.538
7977			TAG51:3-FA18:1	1.14	1.19	1.12	1.09	1.06	1.11		1.8645	2.0333	1.9703	2.0628	2.0424	2.4219	2.3217	2.2968	0.4682	0.9167	0.0312	0.0784	0.4212	0.828	0.425	0.514	0.7419	1	0.3566	0.4628
7978			TAG51:3-FA18:2	1.18	1.27	1.16	1.16	1.07	1.11		3.3293	3.8703	3.5563	3.6963	3.6375	4.6068	4.288	4.2096	0.896	1	0.084	0.1409	0.941	1	0.716	0.6248	0.8693	1	0.5323	0.5699
7979			TAG51:3-FA18:3	1.33	1.42	1.19	1.18	1.1	1.07		3.1518	3.7137	3.4564	3.3833	5.7126	8.114	7.5884	6.8095	0.5439	0.9575	0.0767	0.1358	0.9704	1	0.9317	0.7067	0.6105	0.9414	0.6741	0.6299
7985			TAG51:4-FA15:0	1.24	1.27	1.21	1.23	1.16	1.18		4.5419	5.5643	5.2697	5.3747	3.5247	4.4613	4.3751	4.2596	0.744	0.9967	0.0528	0.109	0.7369	1	0.9488	0.7126	0.8343	1	0.3415	0.4517
7986			TAG51:4-FA16:0	1.25	1.16	1.1	1.16	1.1	1.12		1.4523	1.6869	1.5955	1.6242	2.0078	2.3237	2.5117	2.2108	0.0086	0.0984	0.0263	0.0697	0.2889	0.68	0.1596	0.3063	0.6682	0.9765	0.1608	0.2995
7987			TAG51:4-FA16:1	1.28	1.3	1.12	1.29	1.22	1.25		2.0743	2.6773	2.5321	2.5903	4.6471	6.048	5.9524	5.2102	0.5325	0.9539	0.0872	0.1441	0.9337	1	0.1426	0.2878	0.3475	0.6983	0.1605	0.2995
7989			TAG51:4-FA18:1	1.14	1.17	1.19	1.04	1.09	1.08		1.8072	1.8879	1.9717	1.9512	2.2875	2.6723	2.6076	2.7271	0.3525	0.845	0.1098	0.1616	0.1791	0.5009	0.627	0.5907	0.5987	0.9313	0.2898	0.4186
7990			TAG51:4-FA18:2	1.13	1.18	1.1	1.16	1.15	1.06		4.623	5.353	5.3194	4.9216	3.86	4.5685	4.3774	4.2329	0.9385	1	0.1903	0.211	0.6224	0.9897	0.92	0.7029	0.9941	1	0.9432	0.7294
7991			TAG51:4-FA18:3	1.24	1.2	1.24	1.22	1.16	1.07		3.2003	3.9122	3.7201	3.4245	4.9709	5.9642	6.1627	6.1697	0.7965	1	0.3755	0.3217	0.7607	1	0.2771	0.4139	0.8182	1	0.6751	0.6303
7993			TAG51:4-FA20:4	1.2	1.26	1.21	1.22	1.33	1.33		1.72	2.1053	2.2793	2.2809	1.7119	2.1588	2.0544	2.0788	0.9178	1	0.2765	0.2661	0.9108	1	0.1718	0.3215	0.0474	0.2098	0.0335	0.1036
8002			TAG51:5-FA18:2	1.21	1.21	1.15	1.09	1.23	1.12		4.6959	5.0983	5.7525	5.2658	4.8429	5.8599	5.8687	5.5606	0.9528	1	0.1622	0.1932	0.7762	1	0.8046	0.6635	0.5556	0.8955	0.2981	0.4248
8003			TAG51:5-FA18:3	1.23	1.31	1.03	1.31	1.19	1.08		4.6669	6.1041	5.5711	5.061	5.7704	7.5722	7.1064	5.9336	0.6106	0.968	0.3467	0.3062	0.7779	1	0.5758	0.5755	0.0922	0.3233	0.895	0.7132
8006			TAG50:3-FA20:3	1.25	1.53	1.18	1.25	1.08	1.19		2.7777	3.464	2.9962	3.2997	4.5875	7.0258	5.7466	5.4319	0.4725	0.9167	0.0112	0.0373	0.6234	0.9897	0.2905	0.4219	0.6538	0.9696	0.2821	0.4148
8009			TAG50:4-FA14:0	1.17	1.23	1.13	1.25	1.18	1.16		4.7094	5.9082	5.5736	5.4594	5.3583	6.5915	6.2543	6.0337	0.9133	1	0.2172	0.2257	0.6724	1	0.6041	0.5845	0.9371	1	0.4743	0.538
8010			TAG50:4-FA14:1	1.11	1.15	1.06	1.17	1.14	1.15		2.2864	2.6816	2.6019	2.6291	5.5666	6.3906	6.188	5.8887	0.9091	1	0.212	0.2218	0.6673	1	0.6264	0.5906	0.8856	1	0.4679	0.538
8012			TAG50:4-FA16:0	1.24	1.28	1.16	1.26	1.18	1.27		2.2234	2.7986	2.633	2.8132	5.5092	7.0244	6.842	6.382	0.6963	0.9907	0.0858	0.143	0.9562	1	0.3136	0.4378	0.568	0.9096	0.104	0.2252
8013			TAG50:4-FA16:1	1.24	1.22	1.09	1.21	1.12	1.17		1.8889	2.2855	2.1233	2.203	7.0642	8.6264	8.7294	7.6952	0.6834	0.9907	0.1251	0.1741	0.6293	0.9897	0.6164	0.588	0.8166	1	0.3825	0.4811
8015			TAG50:4-FA18:1	1.17	1.23	1.09	1.15	1.1	1.1		2.388	2.7508	2.6201	2.6378	5.2748	6.4809	6.1507	5.7461	0.9229	1	0.1287	0.1754	0.6709	1	0.6987	0.6196	0.9259	1	0.5409	0.5732
8016			TAG50:4-FA18:2	1.16	1.21	1.08	1.25	1.15	1.19		3.8963	4.8596	4.4628	4.6402	5.5835	6.7613	6.4879	6.0381	0.931	1	0.1733	0.2	0.588	0.9745	0.6208	0.5889	0.9099	1	0.3591	0.4652
8017			TAG50:4-FA18:3	1.24	1.25	1.11	1.21	1.15	1.27		2.2387	2.7046	2.5719	2.8451	6.2654	7.8505	7.7999	6.9266	0.7545	0.9983	0.1232	0.1729	0.7124	1	0.5747	0.5749	0.9501	1	0.1029	0.2239
8020			TAG50:4-FA20:3	1.18	1.38	1.11	1.26	1.23	1		2.4283	3.0534	2.9886	2.4375	3.9305	5.4255	4.6267	4.3514	0.6506	0.9803	0.2362	0.2388	0.9563	1	0.4528	0.5225	0.8385	1	0.7262	0.6507
8021			TAG50:4-FA20:4	1.16	1.07	1.04	1.27	1.22	1.25		1.5459	1.959	1.8911	1.9307	2.3086	2.4736	2.6709	2.3913	0.5009	0.9308	0.494	0.3816	0.8723	1	0.0758	0.1977	0.1053	0.3513	0.0673	0.1698
8024			TAG50:5-FA14:0	1.22	1.27	1.14	1.29	1.26	1.2		5.7611	7.4222	7.2542	6.8884	8.2862	10.5489	10.0863	9.4236	0.8525	1	0.4661	0.3664	0.6072	0.9837	0.9008	0.6958	0.5471	0.893	0.2855	0.4159
8025			TAG50:5-FA14:1	1.25	1.3	1.22	1.27	1.21	1.15		2.5879	3.2876	3.1258	2.968	5.17	6.6955	6.4464	6.2838	0.8319	1	0.1057	0.1585	0.7158	1	0.2929	0.4244	0.6279	0.9552	0.8352	0.6939
8027			TAG50:5-FA16:0	1.17	1.12	1.16	1.26	1.3	1.27		2.3555	2.9729	3.0624	2.9839	4.5899	5.1313	5.3926	5.3343	0.7424	0.9967	0.4892	0.3798	0.9175	1	0.1275	0.2721	0.1144	0.3694	0.0686	0.1707
8028			TAG50:5-FA16:1	1.22	1.24	1.14	1.14	1.31	1.27		2.3225	2.6553	3.0534	2.9544	9.7665	12.0632	11.9166	11.1689	0.8725	1	0.1182	0.1696	0.853	1	0.918	0.7029	0.9653	1	0.0926	0.2105
8030			TAG50:5-FA18:1	1.24	1.16	1.05	1.25	1.09	1.24		2.3648	2.954	2.572	2.9307	6.9384	8.0577	8.6185	7.302	0.6331	0.9722	0.2848	0.2704	0.5599	0.96	0.6455	0.599	0.7008	0.9967	0.2389	0.3808
8031			TAG50:5-FA18:2	1.2	1.32	1.11	1.14	1.17	1.2		4.5734	5.2289	5.3706	5.4939	6.9663	9.2011	8.3856	7.7643	0.9566	1	0.0771	0.1361	0.6439	0.9944	0.7834	0.6553	0.8556	1	0.4918	0.5493
8032			TAG50:5-FA18:3	1.23	1.24	1.14	1.23	1.13	1.22		3.9528	4.8609	4.457	4.8255	8.8215	10.9241	10.8194	10.0686	0.7969	1	0.2224	0.2295	0.8221	1	0.6474	0.5998	0.8912	1	0.0911	0.2084
8035			TAG50:5-FA20:4	1.13	1.26	1.03	1.57	1.43	1.27		0.9435	1.4839	1.3478	1.199	1.8092	2.2862	2.0512	1.8553	0.3983	0.8904	0.0704	0.1294	0.9676	1	0.003	0.0251	0.0053	0.0464	0.0522	0.1418
8036			TAG50:5-FA20:5	1.23	1.06	1.13	2	1.54	1.81		0.8381	1.673	1.2924	1.5145	2.4813	2.6209	3.0587	2.8099	0.7151	0.9924	0.701	0.4786	0.8432	1	0.0029	0.0247	0.1751	0.4686	0.0079	0.0373
8048			TAG50:6-FA20:4	1.15	1.19	0.34	0.8	1.16	1.01		1.4958	1.2005	1.7302	1.5109	2.1395	2.5461	2.4678	0.7248	0.7562	0.9986	0.9269	0.5659	0.005	0.035	0.6328	0.5926	0.824	1	0.9561	0.7316
8088			TAG50:0-FA14:0	1.13	1.16	1.1	1.12	1.06	1.05		2.3126	2.5928	2.454	2.4357	6.5562	7.5786	7.4246	7.1867	0.9844	1	0.2602	0.2554	0.7733	1	0.3939	0.4955	0.7628	1	0.6508	0.6205
8090			TAG50:0-FA16:0	1.19	1.2	1.15	1.09	1.03	1.03		2.8949	3.1552	2.9733	2.992	6.2788	7.5108	7.4435	7.2392	0.999	1	0.1788	0.2032	0.902	1	0.4111	0.5046	0.9936	1	0.7252	0.6507
8092			TAG50:0-FA18:0	1.21	1.19	1.19	1.09	1.03	1.01		3.0272	3.2987	3.1038	3.0716	6.8742	8.2025	8.2891	8.1682	0.8806	1	0.1796	0.2039	0.7735	1	0.435	0.517	0.9795	1	0.8049	0.6826
8095			TAG50:1-FA14:0	1.13	1.14	1.11	1.1	1.01	1.07		2.227	2.4599	2.2419	2.3922	4.9818	5.6908	5.615	5.5498	0.8584	1	0.2796	0.2679	0.9375	1	0.4568	0.5244	0.7777	1	0.5725	0.5856
8098			TAG50:1-FA16:0	1.18	1.17	1.12	1.07	1	1.07		2.4366	2.6159	2.4286	2.5962	4.8317	5.669	5.6993	5.4278	0.9503	1	0.2636	0.2581	0.9331	1	0.5335	0.5597	0.7673	1	0.5275	0.5688
8099			TAG50:1-FA16:1	1.18	1.16	1.09	1.07	1.01	1.06		1.9365	2.0776	1.947	2.0495	6.4631	7.5023	7.6107	7.0666	0.9184	1	0.2588	0.2546	0.726	1	0.5817	0.5776	0.7541	1	0.4988	0.5532
8101			TAG50:1-FA18:0	1.18	1.18	1.12	1.07	1.01	1.05		2.2897	2.4543	2.317	2.4033	6.7756	7.9935	8.0025	7.5699	0.8562	1	0.1516	0.1894	0.8863	1	0.5745	0.5749	0.8061	1	0.5778	0.5879
8102			TAG50:1-FA18:1	1.19	1.22	1.1	1.07	0.99	1.05		2.4221	2.5882	2.3955	2.5369	4.6895	5.7046	5.5635	5.1482	0.8447	1	0.0832	0.1409	0.8296	1	0.5647	0.5732	0.6755	0.9793	0.6351	0.6161
8104			TAG50:1-FA20:1	1.24	1.27	1.11	1.16	1.05	1.13		2.8271	3.2827	2.9576	3.1878	7.616	9.6977	9.4093	8.4157	0.8458	1	0.1859	0.208	0.7828	1	0.457	0.5244	0.9171	1	0.2367	0.3797
8107			TAG50:2-FA14:0	1.15	1.2	1.09	1.09	1.04	1.1		1.8838	2.054	1.9532	2.0644	3.3238	3.9883	3.8207	3.6172	0.801	1	0.1099	0.1616	0.8359	1	0.6422	0.5977	0.7807	1	0.4697	0.538
8108			TAG50:2-FA14:1	1.13	1.19	1.11	1.09	1.03	1.11		1.1473	1.2512	1.1869	1.2739	4.5022	5.3571	5.0897	5.0109	0.9851	1	0.2497	0.249	0.777	1	0.5991	0.5836	0.8897	1	0.4221	0.5126
8110			TAG50:2-FA16:0	1.19	1.22	1.12	1.07	1.02	1.08		1.5438	1.6555	1.5786	1.6678	3.0463	3.7025	3.6387	3.4226	0.8167	1	0.1483	0.187	0.7973	1	0.8964	0.6942	0.6675	0.9765	0.5947	0.5947
8111			TAG50:2-FA16:1	1.19	1.21	1.1	1.06	1.01	1.09		1.392	1.4805	1.4126	1.516	3.9908	4.8464	4.7676	4.3969	0.7825	1	0.1326	0.1771	0.7228	1	0.7185	0.6248	0.7443	1	0.4059	0.5017
8113			TAG50:2-FA18:0	1.16	1.22	1.14	1.12	1.06	1.12		1.8022	2.0261	1.9143	2.0136	4.9191	5.9986	5.7271	5.6263	0.8686	1	0.1785	0.2032	0.8571	1	0.6441	0.5985	0.8767	1	0.4642	0.5368
8114			TAG50:2-FA18:1	1.16	1.23	1.1	1.09	1.03	1.11		1.4379	1.5692	1.4839	1.5965	3.4287	4.2055	3.9624	3.76	0.9499	1	0.0803	0.1392	0.8505	1	0.5958	0.5822	0.8672	1	0.3377	0.451
8115			TAG50:2-FA18:2	1.18	1.23	1.13	1.1	1.04	1.11		1.9518	2.151	2.0282	2.1612	3.3339	4.1079	3.9399	3.7764	0.9809	1	0.1059	0.1585	0.8953	1	0.8129	0.6642	0.7043	0.9969	0.5626	0.5829
8118			TAG50:2-FA20:2	1.23	1.13	1.15	1.29	1.12	1.16		2.8732	3.7065	3.2192	3.3469	5.9397	6.7231	7.3112	6.801	0.4131	0.8929	0.425	0.3475	0.5592	0.96	0.9154	0.7027	0.8629	1	0.6997	0.639
8121			TAG50:3-FA14:0	1.14	1.21	1.12	1.19	1.13	1.18		2.7101	3.2227	3.0707	3.1957	3.7043	4.4908	4.2137	4.161	0.878	1	0.148	0.1868	0.8561	1	0.7643	0.645	0.7842	1	0.4645	0.5368
8122			TAG50:3-FA14:1	1.16	1.24	1.11	1.06	1.02	1.07		1.2874	1.3708	1.3078	1.372	3.9517	4.8899	4.5797	4.367	0.598	0.9661	0.0425	0.0964	0.9418	1	0.7556	0.6421	0.8341	1	0.5633	0.5829
8124			TAG50:3-FA16:0	1.2	1.26	1.13	1.13	1.08	1.17		1.9198	2.1656	2.0784	2.2428	4.5362	5.7042	5.4429	5.1342	0.8839	1	0.0967	0.1525	0.8283	1	0.8886	0.6925	0.738	1	0.3642	0.467
8125			TAG50:3-FA16:1	1.18	1.22	1.09	1.14	1.08	1.18		1.4506	1.6507	1.5653	1.7184	4.3366	5.3005	5.1277	4.738	0.8453	1	0.1202	0.1708	0.6589	1	0.7228	0.6269	0.7877	1	0.2697	0.4066
8127			TAG50:3-FA18:0	1.17	1.23	1.14	1.23	1.15	1.22		1.8037	2.2128	2.0828	2.1968	5.3273	6.5651	6.2434	6.0705	0.9287	1	0.1022	0.1571	0.718	1	0.56	0.5714	0.63	0.9562	0.4367	0.5176
8128			TAG50:3-FA18:1	1.18	1.23	1.11	1.15	1.11	1.17		1.9189	2.2141	2.1238	2.2365	3.7745	4.6422	4.4572	4.1934	0.8544	1	0.0949	0.1516	0.9025	1	0.6048	0.5845	0.9696	1	0.2864	0.4167
8129			TAG50:3-FA18:2	1.18	1.24	1.12	1.18	1.12	1.19		1.8756	2.2122	2.0946	2.2411	3.7335	4.6337	4.4045	4.1756	0.856	1	0.1083	0.1604	0.7669	1	0.5767	0.5755	0.9882	1	0.2786	0.413
8130			TAG50:3-FA18:3	1.22	1.29	1.16	1.21	1.14	1.18		2.6101	3.1656	2.9657	3.0759	6.4083	8.2397	7.8432	7.4173	0.607	0.968	0.0703	0.1294	0.9994	1	0.4602	0.5246	0.9581	1	0.2142	0.36
8153			TAG49:0-FA15:0	1.29	1.25	1.21	1.14	1	1.1		2.9136	3.3077	2.9168	3.2187	7.5816	9.4746	9.817	9.1624	0.6181	0.9703	0.2377	0.2397	0.6592	1	0.4291	0.5144	0.7828	1	0.4486	0.5246
8154			TAG49:0-FA16:0	1.36	1.31	1.17	1.08	1.01	1.06		3.5615	3.8487	3.5971	3.7919	10.0785	13.2507	13.7371	11.7913	0.386	0.8793	0.0726	0.1316	0.9975	1	0.644	0.5985	0.7984	1	0.6189	0.6076
8155			TAG49:0-FA17:0	1.35	1.34	1.18	1.08	0.99	1.05		3.4485	3.727	3.4218	3.6335	10.6142	14.1921	14.3415	12.5053	0.4254	0.8929	0.0536	0.1099	0.8811	1	0.6095	0.5868	0.6671	0.9765	0.6669	0.6271
8156			TAG49:0-FA18:0	1.27	1.21	1.2	1.09	1.05	1.09		3.1997	3.4741	3.3686	3.5032	7.6729	9.2565	9.734	9.1957	0.6219	0.9703	0.2772	0.2663	0.7325	1	0.6638	0.6059	0.8774	1	0.4731	0.538
8159			TAG49:1-FA14:0	1.31	1.38	1.19	1.1	1.04	1.03		3.1381	3.4641	3.2485	3.2448	9.2484	12.803	12.1454	11.0262	0.6912	0.9907	0.0404	0.0931	0.7983	1	0.7421	0.6354	0.9508	1	0.8387	0.6939
8161			TAG49:1-FA15:0	1.34	1.31	1.18	1.12	1.06	1.09		2.7825	3.1077	2.9486	3.042	6.1948	8.1426	8.306	7.2809	0.4312	0.8929	0.0824	0.1403	0.8513	1	0.6309	0.5926	0.9272	1	0.5791	0.5885
8162			TAG49:1-FA16:0	1.27	1.24	1.15	1.07	1.03	1.07		2.7326	2.9355	2.8046	2.9203	6.3093	7.8543	7.9895	7.2271	0.7149	0.9924	0.1638	0.1944	0.9795	1	0.7662	0.6462	0.7823	1	0.5895	0.5915
8163			TAG49:1-FA16:1	1.26	1.23	1.1	1.06	1.07	1.13		1.8978	2.018	2.0343	2.1513	7.6631	9.445	9.6749	8.4404	0.6986	0.9907	0.119	0.1701	0.593	0.9772	0.9814	0.7126	0.939	1	0.3143	0.4344
8164			TAG49:1-FA17:0	1.29	1.25	1.13	1.07	1.09	1.11		2.2703	2.4221	2.4688	2.5167	8.214	10.2477	10.6238	9.297	0.7812	1	0.1571	0.1918	0.885	1	0.8285	0.6692	0.8282	1	0.4316	0.5169
8166			TAG49:1-FA18:1	1.26	1.24	1.19	1.11	1.04	1.08		2.8634	3.1702	2.989	3.1022	5.4132	6.7303	6.8227	6.4596	0.7651	1	0.1263	0.1752	0.8357	1	0.6605	0.6042	0.8114	1	0.5871	0.5903
8171			TAG49:2-FA14:0	1.3	1.28	1.18	1.13	1.08	1.17		2.2468	2.5342	2.435	2.6214	5.0697	6.4643	6.5943	6.0064	0.3161	0.8186	0.0525	0.1087	0.5729	0.9677	0.6797	0.6124	0.9937	1	0.2403	0.3811
8173			TAG49:2-FA15:0	1.32	1.3	1.19	1.15	1.1	1.18		2.3739	2.7356	2.613	2.7928	4.7289	6.1613	6.2351	5.6185	0.694	0.9907	0.0976	0.153	0.9662	1	0.7016	0.6197	0.9067	1	0.2336	0.3767
8174			TAG49:2-FA16:0	1.21	1.22	1.15	1.12	1.08	1.11		2.011	2.2441	2.1731	2.2415	4.1742	5.1118	5.0457	4.8073	0.8228	1	0.1552	0.1912	0.9666	1	0.81	0.6639	0.7047	0.9969	0.5739	0.5865
8175			TAG49:2-FA16:1	1.26	1.28	1.18	1.07	1.09	1.13		1.4222	1.5265	1.551	1.6054	4.5916	5.8597	5.7768	5.4402	0.7075	0.9924	0.0668	0.1254	0.7704	1	0.7164	0.6248	0.8549	1	0.2508	0.3896
8176			TAG49:2-FA17:0	1.22	1.26	1.11	1.2	1.1	1.13		2.3679	2.8314	2.6007	2.6657	6.8138	8.5977	8.3288	7.5414	0.893	1	0.1421	0.183	0.8519	1	0.5969	0.5829	0.9629	1	0.662	0.6255
8177			TAG49:2-FA18:1	1.21	1.2	1.16	1.15	1.08	1.14		1.6271	1.8728	1.7492	1.8491	3.7723	4.5094	4.5531	4.3574	0.738	0.9967	0.1648	0.1946	0.9457	1	0.6225	0.5891	0.7956	1	0.375	0.4751
8178			TAG49:2-FA18:2	1.23	1.28	1.17	1.15	1.08	1.1		3.3771	3.876	3.6528	3.7137	4.9457	6.3058	6.0848	5.7875	0.8501	1	0.1728	0.2	0.9792	1	0.9016	0.696	0.6794	0.9816	0.8393	0.694
8184			TAG49:3-FA15:0	1.33	1.25	1.2	1.18	1.19	1.16		2.7737	3.2712	3.2941	3.2283	6.0822	7.6291	8.0768	7.2861	0.3401	0.8351	0.1236	0.1731	0.6362	0.9905	0.8509	0.6782	0.9536	1	0.3615	0.4667
8185			TAG49:3-FA16:0	1.29	1.29	1.05	1.15	1	1.13		2.5904	2.9844	2.601	2.9222	6.3817	8.2093	8.2464	6.6844	0.5727	0.9648	0.2501	0.249	0.5085	0.9211	0.7837	0.6553	0.6186	0.9485	0.4082	0.503
8186			TAG49:3-FA16:1	1.22	1.17	1.14	1.22	1.12	1.25		1.879	2.2892	2.1108	2.3522	5.4922	6.4453	6.6996	6.2697	0.8385	1	0.2269	0.2322	0.9125	1	0.6329	0.5926	0.7691	1	0.2313	0.3765
8188			TAG49:3-FA18:2	1.21	1.3	1.16	1.25	1.12	1.2		2.6233	3.2905	2.9295	3.1351	4.5566	5.9309	5.5198	5.2703	0.674	0.9887	0.0275	0.0722	0.7749	1	0.7278	0.6284	0.6788	0.9816	0.2606	0.3993
8189			TAG49:3-FA18:3	1.25	1.42	1.17	1.23	1.11	1.08		3.2606	4.0202	3.6316	3.5276	6.1812	8.7683	7.7069	7.251	0.2833	0.7882	0.0178	0.053	0.9392	1	0.7337	0.6313	0.5514	0.8955	0.4675	0.538
8198			TAG48:0-FA14:0	1.26	1.26	1.15	1.07	1.04	1.12		2.8092	3.0088	2.9076	3.1352	9.1491	11.5583	11.5015	10.5094	0.445	0.8994	0.081	0.1392	0.7801	1	0.6229	0.5891	0.8791	1	0.3346	0.449
8200			TAG48:0-FA16:0	1.35	1.31	1.17	1.07	1.02	1.1		2.9483	3.1574	3.0086	3.2369	8.3955	10.9863	11.3649	9.8108	0.3122	0.8184	0.0749	0.1342	0.7256	1	0.5397	0.5636	0.8351	1	0.4058	0.5017
8202			TAG48:0-FA18:0	1.29	1.24	1.17	1.07	1.03	1.07		3.1639	3.3958	3.263	3.3823	9.8332	12.1923	12.6364	11.5019	0.4988	0.9308	0.1573	0.1918	0.746	1	0.6325	0.5926	0.8543	1	0.6374	0.6161
8204			TAG48:1-FA12:0	1.19	1.26	1.09	1.1	1.06	1.06		2.4703	2.7136	2.6281	2.6166	7.4253	9.3567	8.8646	8.0671	0.5977	0.9661	0.1455	0.185	0.9531	1	0.8347	0.6722	0.9601	1	0.7514	0.662
8205			TAG48:1-FA14:0	1.26	1.26	1.1	1.09	1.04	1.1		2.396	2.6031	2.4937	2.6356	7.3617	9.2696	9.2706	8.1073	0.4951	0.9304	0.099	0.1532	0.9419	1	0.701	0.6196	0.8626	1	0.4197	0.5111
8206			TAG48:1-FA14:1	1.23	1.22	1.07	1.06	1.05	1.13		1.7942	1.9055	1.8902	2.0248	8.4528	10.3105	10.3585	9.0442	0.5781	0.9648	0.0621	0.1206	0.604	0.9837	0.5282	0.5592	0.9927	1	0.2382	0.3802
8208			TAG48:1-FA16:0	1.25	1.23	1.07	1.08	1.04	1.15		2.1666	2.3346	2.2597	2.485	7.941	9.8014	9.8968	8.5342	0.547	0.9582	0.0899	0.1464	0.7667	1	0.6024	0.5836	0.9448	1	0.1827	0.3234
8209			TAG48:1-FA16:1	1.29	1.25	1.06	1.07	1.05	1.14		1.9438	2.073	2.0359	2.2081	8.5271	10.6858	10.9971	9.0442	0.4052	0.8929	0.0723	0.1313	0.7071	1	0.619	0.588	0.9595	1	0.2062	0.3524
8211			TAG48:1-FA18:0	1.21	1.22	1.12	1.08	1.02	1.11		2.3666	2.5565	2.4251	2.6297	9.8216	11.969	11.8863	10.9833	0.6588	0.9824	0.1304	0.1757	0.9582	1	0.617	0.588	0.8603	1	0.3661	0.4689
8212			TAG48:1-FA18:1	1.25	1.24	1.11	1.09	1.05	1.13		2.3085	2.5236	2.4151	2.5985	6.8431	8.4861	8.5274	7.6063	0.4668	0.9167	0.0984	0.1532	0.9906	1	0.5784	0.5758	0.9724	1	0.2605	0.3993
8216			TAG48:2-FA12:0	1.18	1.2	1.03	1.14	1.07	1.12		2.0351	2.3276	2.1704	2.2837	5.2991	6.3625	6.257	5.4737	0.5843	0.9648	0.176	0.2016	0.7671	1	0.5241	0.5592	0.8347	1	0.3694	0.4704
8217			TAG48:2-FA14:0	1.27	1.27	1.14	1.14	1.07	1.15		1.9553	2.2325	2.0825	2.2395	5.7844	7.3316	7.3447	6.5728	0.4774	0.9215	0.0897	0.1464	0.9752	1	0.7728	0.6504	0.7127	0.9992	0.3099	0.4334
8218			TAG48:2-FA14:1	1.26	1.24	1.12	1.07	1.05	1.12		1.3929	1.4948	1.4577	1.5566	6.1235	7.6078	7.7104	6.8435	0.4186	0.8929	0.0496	0.1046	0.9799	1	0.6769	0.6106	0.8765	1	0.2821	0.4148
8220			TAG48:2-FA16:0	1.26	1.26	1.13	1.15	1.09	1.15		1.8145	2.0802	1.9867	2.0909	6.2472	7.8667	7.8957	7.0596	0.4194	0.8929	0.0817	0.1397	0.9616	1	0.6155	0.588	0.9674	1	0.1884	0.3283
8221			TAG48:2-FA16:1	1.25	1.22	1.07	1.09	1.07	1.15		1.5029	1.6328	1.6029	1.7329	8.4473	10.2976	10.5798	9.0686	0.5136	0.9386	0.1455	0.185	0.6064	0.9837	0.7258	0.628	0.8458	1	0.1872	0.3279
8222			TAG48:2-FA18:0	1.23	1.21	1.1	1.19	1.14	1.09		1.9096	2.2705	2.1736	2.0847	6.3052	7.6463	7.7728	6.9509	0.5144	0.9387	0.0983	0.1532	0.9603	1	0.3982	0.4968	0.4123	0.7695	0.3349	0.449
8223			TAG48:2-FA18:1	1.21	1.17	1.07	1.11	1.06	1.14		1.7114	1.9074	1.8216	1.9449	5.9679	6.9946	7.1942	6.3731	0.5602	0.9648	0.1942	0.2118	0.7479	1	0.6525	0.6032	0.9463	1	0.2477	0.3886
8224			TAG48:2-FA18:2	1.24	1.24	1.13	1.15	1.09	1.15		2.3036	2.6565	2.5221	2.6569	5.874	7.2785	7.2696	6.6349	0.4719	0.9167	0.1162	0.1681	0.8491	1	0.9276	0.705	0.8134	1	0.3386	0.451
8229			TAG48:3-FA12:0	1.2	1.21	1.08	1.18	1.12	1.14		2.944	3.4823	3.2844	3.3508	5.6212	6.8201	6.7664	6.0529	0.6053	0.968	0.1831	0.2066	0.8106	1	0.6002	0.5836	0.9617	1	0.3594	0.4652
8230			TAG48:3-FA14:0	1.31	1.31	1.13	1.18	1.17	1.22		2.2159	2.6059	2.5964	2.6942	7.409	9.7085	9.6903	8.3468	0.3478	0.8425	0.071	0.13	0.8319	1	0.9443	0.712	0.9703	1	0.2509	0.3896
8231			TAG48:3-FA14:1	1.31	1.29	1.13	1.18	1.13	1.18		1.5926	1.882	1.7976	1.8858	6.781	8.7431	8.9082	7.6303	0.1728	0.6507	0.0224	0.0626	0.8374	1	0.4488	0.5222	0.7691	1	0.1433	0.2817
8233			TAG48:3-FA16:0	1.29	1.3	1.16	1.12	1.08	1.13		2.023	2.2694	2.1789	2.2924	7.0531	9.1987	9.0651	8.2074	0.4598	0.9162	0.0636	0.1223	0.9564	1	0.9164	0.7029	0.6303	0.9562	0.4887	0.5477
8234			TAG48:3-FA16:1	1.3	1.28	1.09	1.12	1.06	1.15		1.6765	1.88	1.7844	1.92	8.4629	10.8518	10.9612	9.2221	0.4688	0.9167	0.0654	0.1239	0.6946	1	0.9152	0.7027	0.5155	0.8656	0.3076	0.4325
8236			TAG48:3-FA18:1	1.19	1.21	1.07	1.16	1.11	1.16		2.2491	2.6084	2.4944	2.6144	5.886	7.1508	6.9968	6.3146	0.5864	0.9648	0.0944	0.1516	0.8155	1	0.5863	0.5808	0.9644	1	0.173	0.3128
8237			TAG48:3-FA18:2	1.24	1.2	1.08	1.12	1.11	1.14		2.1541	2.419	2.3978	2.4551	6.0305	7.2138	7.4865	6.5083	0.4993	0.9308	0.1561	0.1917	0.7028	1	0.9568	0.7126	0.8133	1	0.3512	0.4586
8238			TAG48:3-FA18:3	1.27	1.29	1.16	1.15	1.17	1.17		3.0244	3.4666	3.5424	3.528	10.878	13.9825	13.8223	12.5991	0.4168	0.8929	0.1392	0.1819	0.9932	1	0.6119	0.5868	0.595	0.9279	0.4751	0.538
8242			TAG48:4-FA12:0	1.19	1.22	1.06	1.17	1.08	1.08		4.3708	5.1132	4.7098	4.7356	7.2494	8.8196	8.5963	7.6904	0.7414	0.9967	0.191	0.2111	0.6279	0.9897	0.5124	0.5549	0.8921	1	0.2787	0.413
8243			TAG48:4-FA14:0	1.32	1.39	1.09	1.47	1.3	1.37		2.4573	3.6046	3.1882	3.3705	9.7353	13.5043	12.8616	10.6328	0.7525	0.9972	0.1607	0.1931	0.3605	0.7625	0.4284	0.5144	0.9454	1	0.2402	0.3811
8244			TAG48:4-FA14:1	1.14	1.19	1.04	1.17	1.07	1.12		2.1052	2.4545	2.2588	2.3484	11.259	13.4254	12.8324	11.7219	0.8888	1	0.2584	0.2546	0.752	1	0.815	0.6646	0.3102	0.6569	0.5174	0.5656
8245			TAG48:4-FA16:0	1.22	1.27	1.13	1.11	1.12	1.04		1.9419	2.1502	2.1803	2.0279	7.2043	9.1341	8.7558	8.176	0.4713	0.9167	0.0249	0.0673	0.9394	1	0.8949	0.6935	0.8022	1	0.9363	0.7274
8246			TAG48:4-FA16:1	1.35	1.24	1.18	1.28	1.28	1.2		2.2256	2.8525	2.856	2.6682	12.2594	15.1873	16.5126	14.4865	0.4122	0.8929	0.1361	0.1801	0.9864	1	0.216	0.3669	0.4338	0.7851	0.2656	0.4035
8247			TAG48:4-FA18:1	1.26	1.34	1.17	1.12	1.06	1.19		2.4887	2.7795	2.626	2.9611	6.6694	8.9586	8.3723	7.8005	0.4564	0.9117	0.0146	0.0463	0.6288	0.9897	0.6473	0.5998	0.9954	1	0.252	0.3901
8248			TAG48:4-FA18:2	1.2	1.28	1.11	1.3	1.26	1.2		3.6088	4.6745	4.539	4.3304	6.8794	8.811	8.255	7.6253	0.6515	0.9806	0.04	0.0928	0.9502	1	0.1301	0.273	0.2342	0.5636	0.0514	0.1415
8249			TAG48:4-FA18:3	1.3	1.3	1.15	1.35	1.29	1.31		2.3556	3.1826	3.0407	3.0842	10.7367	13.9322	13.9543	12.3236	0.5037	0.9314	0.0744	0.1338	0.9763	1	0.2566	0.4023	0.3057	0.6505	0.0669	0.1694
8252			TAG48:4-FA20:4	1.54	1.44	1.08	1.47	1.3	1.09		1.3182	1.9433	1.7145	1.4366	1.9187	2.7586	2.9525	2.064	0.0049	0.0681	0.0096	0.0333	0.6748	1	0.0094	0.0501	0.0522	0.2204	0.312	0.4334
8259			TAG48:5-FA18:2	1.25	1.3	1.04	1.45	1.29	1.29		2.7289	3.9443	3.5124	3.5159	6.6745	8.6856	8.3207	6.9384	0.3715	0.8711	0.0176	0.0528	0.7776	1	0.0506	0.1495	0.2522	0.5808	0.0289	0.094
8260			TAG48:5-FA18:3	1.22	1.25	1.02	1.19	1.24	1.22		2.7195	3.2493	3.3853	3.3259	9.2853	11.5866	11.3456	9.4438	0.5513	0.9613	0.3675	0.3178	0.7369	1	0.2394	0.3915	0.2424	0.57	0.2302	0.3765
8267			TAG46:4-FA18:2	1.18	1.26	1.07	1.23	1.21	1.17		6.0486	7.4391	7.3475	7.1027	6.708	8.482	7.9022	7.1935	0.7566	0.9986	0.1226	0.1725	0.5867	0.9745	0.2043	0.3538	0.3932	0.7491	0.0556	0.1493
8284			TAG47:0-FA14:0	1.32	1.3	1.14	1.15	1.01	1.02		2.2456	2.5921	2.2717	2.2883	9.4698	12.3111	12.463	10.8115	0.4341	0.8929	0.2391	0.2404	0.7415	1	0.3961	0.4963	0.8391	1	0.8073	0.6826
8285			TAG47:0-FA15:0	1.48	1.39	1.19	1.05	0.98	1.03		3.1496	3.2942	3.0792	3.2572	11.1671	15.5022	16.5431	13.2647	0.1753	0.6507	0.1593	0.1927	0.7067	1	0.8863	0.6915	0.5534	0.8955	0.874	0.7069
8286			TAG47:0-FA16:0	1.39	1.35	1.24	1.08	1.01	1.06		3.4308	3.7129	3.4614	3.6281	11.0186	14.856	15.3277	13.6904	0.3058	0.8118	0.0627	0.1214	0.6074	0.9837	0.8226	0.6666	0.6446	0.9632	0.6849	0.6341
8287			TAG47:0-FA17:0	1.48	1.4	1.2	1.17	1.04	1.15		2.5381	2.9617	2.6348	2.9259	10.7783	15.0904	15.9211	12.881	0.0703	0.3694	0.0238	0.0648	0.5798	0.9708	0.3713	0.4803	0.9101	1	0.2804	0.4147
8291			TAG47:1-FA14:0	1.33	1.26	1.17	1.18	1.06	1.16		2.3521	2.7826	2.4886	2.7387	8.2324	10.3667	10.9742	9.598	0.5384	0.9575	0.2049	0.2177	0.9005	1	0.5268	0.5592	0.8043	1	0.3805	0.4801
8293			TAG47:1-FA15:0	1.42	1.32	1.16	1.11	1.07	1.15		2.287	2.5466	2.4424	2.6289	9.1712	12.0968	12.9851	10.6648	0.2097	0.7089	0.0899	0.1464	0.7055	1	0.8193	0.6656	0.9632	1	0.2586	0.3983
8294			TAG47:1-FA16:0	1.33	1.3	1.13	1.05	1.08	1.16		2.2643	2.3713	2.4428	2.617	8.9226	11.6247	11.8646	10.1032	0.3162	0.8186	0.0804	0.1392	0.8865	1	0.8454	0.6771	0.9287	1	0.3473	0.4564
8295			TAG47:1-FA16:1	1.32	1.22	1.11	1.16	1.11	1.12		1.6511	1.9157	1.8361	1.8497	6.1178	7.4741	8.0759	6.8173	0.3393	0.8351	0.2718	0.2624	0.7516	1	0.5257	0.5592	0.6628	0.9748	0.4296	0.5164
8296			TAG47:1-FA17:0	1.33	1.31	1.17	1	0.99	1		2.4118	2.4209	2.3789	2.4009	10.8008	14.1301	14.4119	12.6494	0.6424	0.9729	0.1158	0.1679	0.8246	1	0.6595	0.6042	0.8245	1	0.9983	0.7316
8298			TAG47:1-FA18:1	1.37	1.3	1.24	1.13	1.07	1.12		2.56	2.8952	2.7329	2.862	6.1286	7.9856	8.3731	7.5692	0.2435	0.7433	0.0753	0.1342	0.4344	0.8376	0.9707	0.7126	0.7924	1	0.5294	0.569
8301			TAG47:2-FA14:0	1.32	1.35	1.19	1.09	1.05	1.15		2.7262	2.9829	2.8651	3.1226	7.1271	9.5949	9.4078	8.4482	0.1803	0.6574	0.0139	0.0445	0.3011	0.6946	0.8089	0.6639	0.7598	1	0.8411	0.694
8303			TAG47:2-FA15:0	1.33	1.34	1.14	1.1	1.05	1.13		2.8038	3.0915	2.9544	3.1558	7.985	10.6926	10.652	9.1366	0.2416	0.7425	0.0118	0.0389	0.896	1	0.5927	0.5811	0.809	1	0.4194	0.5111
8304			TAG47:2-FA16:1	1.37	1.33	1.14	1.19	1.28	1.25		1.4525	1.7298	1.8558	1.8151	8.3459	11.0868	11.4013	9.4736	0.2403	0.7425	0.0443	0.0988	0.7173	1	0.5142	0.5552	0.3456	0.6976	0.1182	0.2463
8306			TAG47:2-FA18:1	1.29	1.35	1.07	1.09	1.05	1.29		1.9057	2.0856	2.0092	2.4539	4.7206	6.3772	6.0966	5.0718	0.3658	0.8648	0.0676	0.1263	0.9038	1	0.8778	0.6884	0.3421	0.6955	0.2265	0.3733
8307			TAG47:2-FA18:2	1.44	1.38	1.15	1.2	1.11	1.1		2.9799	3.5824	3.3191	3.2727	5.7966	7.9783	8.3556	6.6425	0.0776	0.4004	0.0396	0.0923	0.7917	1	0.2342	0.3871	0.958	1	0.5039	0.5575
8330			TAG45:0-FA14:0	1.4	1.36	1.21	1.04	1.01	0.97		2.3884	2.4728	2.4096	2.3081	11.92	16.1717	16.6531	14.4764	0.5721	0.9648	0.3641	0.3164	0.7857	1	0.816	0.6649	0.589	0.9242	0.7114	0.6433
8331			TAG45:0-FA15:0	1.37	1.41	1.04	0.99	0.96	1.09		2.8866	2.8644	2.7847	3.1529	16.9671	23.8878	23.2755	17.5954	0.5195	0.944	0.094	0.1513	0.9291	1	0.5128	0.5549	0.4255	0.7789	0.5248	0.568
8332			TAG45:0-FA16:0	1.4	1.36	1.12	1.08	1.08	1.16		2.9212	3.1616	3.1437	3.3909	13.4768	18.383	18.8451	15.0838	0.2685	0.7693	0.0658	0.1243	0.8776	1	0.787	0.6566	0.683	0.9843	0.4258	0.5148
8338			TAG45:1-FA15:0	1.32	1.26	1.06	1.11	1.02	1.08		1.5902	1.7694	1.6239	1.7217	9.6631	12.216	12.7098	10.2567	0.3864	0.8793	0.1549	0.1912	0.9297	1	0.9483	0.7126	0.5918	0.9247	0.8258	0.6896
8339			TAG45:1-FA16:0	1.37	1.33	1.05	1.17	1.18	1.26		2.2802	2.6776	2.6827	2.8685	8.2943	11.0088	11.3351	8.6764	0.1912	0.6798	0.0842	0.1409	0.7047	1	0.6542	0.6037	0.7007	0.9967	0.2508	0.3896
8342			TAG45:1-FA18:1	1.16	1.26	1.09	1.22	1.28	1.3		2.3051	2.8103	2.9418	2.996	6.754	8.5046	7.8414	7.3877	0.5859	0.9648	0.1279	0.1752	0.9702	1	0.3061	0.4333	0.2511	0.58	0.0981	0.2165
8352			TAG46:0-FA12:0	1.28	1.27	1.09	1.14	1.03	1.04		3.2743	3.7182	3.3699	3.4132	15.7258	19.9366	20.0836	17.1518	0.4288	0.8929	0.1957	0.2118	0.9124	1	0.5773	0.5755	0.7508	1	0.7054	0.641
8353			TAG46:0-FA14:0	1.38	1.33	1.11	1.03	1.01	1.01		3.4755	3.5754	3.5226	3.5184	15.8897	21.068	21.9521	17.6913	0.221	0.7232	0.1123	0.1639	0.8517	1	0.8871	0.6918	0.762	1	0.7996	0.6799
8355			TAG46:0-FA16:0	1.4	1.34	1.13	1.01	1	1.03		3.4661	3.5137	3.4651	3.5615	15.1249	20.3225	21.1574	17.0827	0.2079	0.7058	0.1274	0.1752	0.8336	1	0.9558	0.7126	0.6685	0.9765	0.7222	0.6497
8357			TAG46:0-FA18:0	1.3	1.26	1.1	1.03	1.02	1		3.2381	3.3391	3.3099	3.2484	14.031	17.7192	18.1888	15.4394	0.2681	0.7693	0.1213	0.1714	0.9192	1	0.7458	0.6373	0.9831	1	0.7703	0.6688
8359			TAG46:1-FA12:0	1.23	1.25	1.08	1.09	1.02	1.05		2.7071	2.9515	2.7731	2.8474	12.903	16.0707	15.9017	13.9869	0.4622	0.9162	0.1287	0.1754	0.9233	1	0.648	0.5999	0.7688	1	0.5471	0.575
8360			TAG46:1-FA14:0	1.31	1.29	1.08	1.06	1.03	1.07		2.6274	2.7801	2.7033	2.8091	13.9238	17.9717	18.1767	15.0089	0.2687	0.7693	0.0884	0.1456	0.7664	1	0.884	0.6911	0.7116	0.9992	0.4948	0.5512
8361			TAG46:1-FA14:1	1.29	1.23	1.04	0.99	0.98	1.02		2.166	2.152	2.1257	2.2004	13.0908	16.0476	16.8854	13.6197	0.2415	0.7425	0.1066	0.1588	0.6308	0.9897	0.9658	0.7126	0.4844	0.8362	0.6672	0.6271
8363			TAG46:1-FA16:0	1.27	1.24	1.06	1.06	1.04	1.09		2.5347	2.6922	2.6325	2.7744	14.2772	17.6718	18.1149	15.1868	0.3385	0.8351	0.1285	0.1754	0.7667	1	0.7579	0.6422	0.797	1	0.3553	0.4621
8364			TAG46:1-FA16:1	1.27	1.28	1.03	1.05	1.06	1.07		2.7675	2.9096	2.9309	2.9602	18.021	23.0843	22.9562	18.4801	0.3838	0.8793	0.0842	0.1409	0.5275	0.9341	0.7932	0.6595	0.9878	1	0.3144	0.4344
8366			TAG46:1-FA18:0	1.2	1.19	1.05	1.24	1.14	1.22		2.7718	3.4236	3.147	3.3702	10.6381	12.6126	12.7787	11.19	0.5677	0.9648	0.3169	0.2884	0.7526	1	0.3641	0.4799	0.7084	0.9977	0.3079	0.4325
8367			TAG46:1-FA18:1	1.25	1.22	1.06	1.11	1.06	1.08		2.6086	2.8973	2.7611	2.8185	11.1556	13.5916	13.9249	11.7749	0.374	0.873	0.151	0.1892	0.8411	1	0.5372	0.5619	0.9852	1	0.4203	0.5114
8371			TAG46:2-FA12:0	1.25	1.23	1.06	1.13	1.11	1.11		2.0349	2.3091	2.2621	2.2662	9.6594	11.8534	12.0902	10.2653	0.419	0.8929	0.1432	0.1831	0.7741	1	0.7966	0.6605	0.8803	1	0.5527	0.5778
8372			TAG46:2-FA14:0	1.3	1.24	1.09	1.16	1.14	1.13		2.3183	2.6786	2.6421	2.6294	10.8732	13.4722	14.1247	11.9059	0.3013	0.8082	0.1396	0.1823	0.8619	1	0.9474	0.7126	0.7059	0.9969	0.4927	0.5498
8373			TAG46:2-FA14:1	1.34	1.27	1.12	1.07	1.06	1.08		1.5136	1.6149	1.6116	1.6419	11.9942	15.2666	16.1128	13.3951	0.2071	0.7057	0.0655	0.1239	0.6904	1	0.5198	0.559	0.8518	1	0.3157	0.4353
8374			TAG46:2-FA16:0	1.27	1.23	1.09	1.17	1.11	1.08		1.8233	2.1421	2.0167	1.9769	9.5255	11.6703	12.103	10.3464	0.4284	0.8929	0.1426	0.1831	0.7575	1	0.5922	0.5811	0.9255	1	0.5341	0.5708
8375			TAG46:2-FA16:1	1.33	1.17	1.06	1.09	1.07	1.08		1.7132	1.8609	1.8346	1.8573	14.3927	16.8423	19.1164	15.2903	0.4384	0.8929	0.2357	0.2384	0.5831	0.974	0.8931	0.6926	0.916	1	0.3732	0.4733
8377			TAG46:2-FA18:1	1.24	1.17	1.06	1.19	1.11	1.16		2.1751	2.5982	2.419	2.5208	6.9472	8.1568	8.639	7.3692	0.4309	0.8929	0.2563	0.2539	0.7218	1	0.5458	0.5666	0.9961	1	0.2869	0.4167
8378			TAG46:2-FA18:2	1.24	1.23	1.07	1.22	1.13	1.11		2.2577	2.7433	2.5609	2.5161	8.3182	10.2165	10.2977	8.9158	0.4797	0.923	0.2461	0.2465	0.6566	1	0.4339	0.5168	0.8456	1	0.3689	0.4702
8381			TAG46:3-FA12:0	1.27	1.26	1.04	1.19	1.13	1.06		2.5658	3.0652	2.9078	2.7158	13.4097	16.8406	17.038	13.9426	0.6017	0.968	0.3096	0.2834	0.6649	1	0.5555	0.5714	0.8307	1	0.8109	0.6831
8382			TAG46:3-FA14:0	1.36	1.38	1.06	1.24	1.1	1.07		2.4588	3.0529	2.7064	2.6224	11.454	15.7612	15.5466	12.1915	0.4783	0.9215	0.1167	0.1681	0.5684	0.9638	0.8982	0.6947	0.9424	1	0.4297	0.5164
8383			TAG46:3-FA14:1	1.32	1.3	1.1	1.05	1.15	1.04		1.819	1.9163	2.0997	1.8902	11.7655	15.2476	15.5381	12.9774	0.422	0.8929	0.111	0.1627	0.5635	0.96	0.349	0.4663	0.9863	1	0.8399	0.694
8384			TAG46:3-FA16:0	1.26	1.29	1.03	1.28	1.27	1.17		1.7484	2.2373	2.2178	2.0463	8.0945	10.4619	10.2061	8.3233	0.3017	0.8082	0.0754	0.1342	0.8444	1	0.2417	0.392	0.7775	1	0.4723	0.538
8385			TAG46:3-FA16:1	1.27	1.29	1.03	1.28	1.2	1.25		1.7683	2.2642	2.1265	2.2115	13.3984	17.266	17.0645	13.7767	0.3893	0.8823	0.0424	0.0963	0.533	0.9399	0.3453	0.4642	0.8314	1	0.3328	0.4477
8386			TAG46:3-FA18:1	1.23	1.26	1.03	1.2	1.24	1.15		3.4475	4.1418	4.2664	3.9491	5.5713	7.0356	6.8322	5.724	0.3492	0.8427	0.1062	0.1585	0.5444	0.9482	0.3002	0.4311	0.2816	0.622	0.1722	0.3127
8387			TAG46:3-FA18:2	1.27	1.36	1.14	1.32	1.28	1.26		3.0664	4.0615	3.9354	3.8568	7.1892	9.7469	9.1317	8.2213	0.3486	0.8425	0.0273	0.0719	0.9399	1	0.2118	0.3622	0.3142	0.6613	0.0435	0.1258
8388			TAG46:3-FA18:3	1.3	1.34	1.14	1.18	1.23	1.15		2.0109	2.3738	2.4657	2.3213	10.0836	13.4942	13.1101	11.5197	0.5641	0.9648	0.3755	0.3217	0.9949	1	0.9218	0.7036	0.85	1	0.5142	0.5638
8391			TAG42:0-FA16:0	1.27	1.29	1.02	1.39	1.25	1.22		4.5282	6.284	5.6551	5.5415	22.6476	29.2372	28.6922	23.1645	0.5329	0.9539	0.3	0.2781	0.685	1	0.4185	0.5103	0.9632	1	0.5102	0.5599
8393			TAG42:1-FA12:0	1.34	1.32	1.06	1.02	1.03	1.07		0.865	0.8784	0.893	0.926	8.826	11.6799	11.8467	9.3185	0.5746	0.9648	0.3618	0.3148	0.8209	1	0.7164	0.6248	0.963	1	0.7654	0.6684
8394			TAG42:1-FA14:0	1.29	1.39	1.04	1.22	1.1	1.23		2.5602	3.1118	2.8168	3.1545	16.9994	23.6619	21.9598	17.5958	0.5039	0.9314	0.0958	0.1522	0.9251	1	0.6605	0.6042	0.6109	0.9414	0.4855	0.5446
8396			TAG42:1-FA16:0	1.21	1.16	1	2.07	2.12	1.79		2.3526	4.8723	4.9831	4.2015	7.9158	9.155	9.5582	7.9198	0.6969	0.9907	0.6941	0.475	0.9019	1	0.0258	0.098	0.0238	0.1278	0.0362	0.1104
8397			TAG42:1-FA16:1	1.3	1.33	1.05	1.43	1.39	1.33		3.5667	5.0845	4.9718	4.7457	20.8402	27.7988	27.1886	21.7863	0.3211	0.8208	0.1832	0.2066	0.8259	1	0.1394	0.2849	0.325	0.6743	0.2285	0.3754
8398			TAG42:1-FA18:1	1.18	1.14	1.07	2.27	2.19	1.89		2.1084	4.7811	4.6222	3.9754	5.1173	5.859	6.0624	5.4899	0.6947	0.9907	0.5749	0.4218	0.9718	1	0.0033	0.0269	0.0053	0.0465	0.0149	0.0585
8399			TAG42:2-FA12:0	1.22	1.2	0.98	1.15	1.24	1.11		0.6686	0.7666	0.8267	0.7418	4.9188	5.9052	5.9829	4.8322	0.8214	1	0.6517	0.4563	0.5848	0.9741	0.4025	0.499	0.498	0.8513	0.759	0.6664
8403			TAG42:2-FA18:2	1.09	1.12	0.95	2.4	2.37	1.79		1.4281	3.4271	3.386	2.5522	2.189	2.4508	2.3779	2.07	0.8491	1	0.8515	0.5334	0.8425	1	0.0024	0.0223	0.0045	0.0427	0.0231	0.0805
8420			TAG44:0-FA12:0	1.27	1.26	1	1	0.97	0.98		3.8653	3.8778	3.7673	3.7789	29.6143	37.332	37.5332	29.7524	0.4676	0.9167	0.1726	0.2	0.7798	1	0.9655	0.7126	0.6242	0.953	0.8732	0.7067
8421			TAG44:0-FA14:0	1.36	1.36	1.1	1.03	1.02	1.04		4.1315	4.2483	4.2099	4.2877	29.1354	39.6106	39.6891	32.1316	0.4042	0.8929	0.1867	0.2087	0.9512	1	0.9223	0.7036	0.9204	1	0.6354	0.6161
8423			TAG44:0-FA16:0	1.32	1.29	1.04	1.06	1.05	1.07		3.8217	4.0478	4.0131	4.0947	27.884	36.0635	36.7327	29.0316	0.4407	0.8929	0.1515	0.1894	0.8268	1	0.8703	0.6869	0.9654	1	0.5168	0.5656
8425			TAG44:0-FA18:0	1.32	1.26	1.09	1.13	1.17	1.15		3.0496	3.4475	3.5586	3.5103	9.4562	11.8895	12.4727	10.3118	0.4178	0.8929	0.3137	0.2862	0.9359	1	0.9414	0.7107	0.8381	1	0.578	0.5879
8427			TAG44:1-FA12:0	1.24	1.22	1	1.06	1.06	1.09		3.0567	3.2261	3.2463	3.3269	26.113	31.8519	32.3481	25.9966	0.5397	0.9575	0.2491	0.2488	0.6209	0.9897	0.9942	0.7126	0.882	1	0.4996	0.5535
8428			TAG44:1-FA14:0	1.29	1.25	1.05	1.03	1.06	1.07		3.555	3.6445	3.7576	3.8167	27.9606	35.0436	36.0247	29.3106	0.5405	0.9575	0.3206	0.2911	0.7473	1	0.8554	0.6799	0.941	1	0.5652	0.5829
8429			TAG44:1-FA14:1	1.32	1.32	0.98	1.07	1.03	1.02		2.6419	2.8206	2.734	2.6937	24.4307	32.2164	32.1337	24.0491	0.5248	0.9492	0.2381	0.2397	0.6642	1	0.6184	0.588	0.9961	1	0.8088	0.6826
8431			TAG44:1-FA16:0	1.25	1.25	1.04	1.18	1.15	1.16		3.6019	4.2463	4.142	4.1874	16.2084	20.2557	20.2332	16.7933	0.5031	0.9314	0.2106	0.221	0.7159	1	0.6853	0.6154	0.8014	1	0.368	0.4702
8432			TAG44:1-FA16:1	1.3	1.28	1.02	1.05	1.04	1.02		2.963	3.1011	3.0721	3.0304	27.4944	35.0652	35.6071	28.0301	0.3143	0.8186	0.1178	0.1694	0.6664	1	0.7845	0.6553	0.7855	1	0.6835	0.6337
8434			TAG44:1-FA18:1	1.17	1.19	1.01	1.26	1.21	1.18		4.0284	5.0843	4.8821	4.7345	10.7133	12.7574	12.5238	10.7689	0.6415	0.9729	0.3386	0.302	0.6945	1	0.4212	0.512	0.6935	0.9915	0.3406	0.4517
8436			TAG44:2-FA12:0	1.23	1.22	0.99	1.07	1.07	1.04		2.7369	2.9223	2.9258	2.8594	18.297	22.2661	22.5192	18.1979	0.688	0.9907	0.3319	0.2979	0.6646	1	0.7294	0.6294	0.7631	1	0.8078	0.6826
8437			TAG44:2-FA14:0	1.23	1.27	1.03	1.21	1.14	1.19		2.5024	3.0215	2.8642	2.9851	16.9874	21.5973	20.8543	17.5542	0.7797	1	0.3097	0.2834	0.6713	1	0.6922	0.6176	0.6343	0.9574	0.7876	0.6778
8439			TAG44:2-FA16:0	1.27	1.18	1.05	1.29	1.31	1.26		4.1325	5.3306	5.43	5.2238	8.8516	10.4637	11.2645	9.3139	0.3358	0.8351	0.3588	0.313	0.7089	1	0.2739	0.4123	0.4367	0.7877	0.2444	0.3857
8440			TAG44:2-FA16:1	1.24	1.23	0.98	1.17	1.24	1.19		2.6157	3.0619	3.2326	3.118	19.5387	24.0566	24.1817	19.2067	0.4746	0.9184	0.191	0.2111	0.3822	0.7863	0.5669	0.5733	0.2932	0.6356	0.2341	0.3767
8441			TAG44:2-FA18:1	1.18	1.14	1.02	1.98	1.98	1.77		2.1618	4.29	4.2895	3.8344	6.0114	6.8345	7.1233	6.1163	0.7441	0.9967	0.6966	0.4763	0.9283	1	0.0463	0.1412	0.0421	0.1934	0.0575	0.1524
8442			TAG44:2-FA18:2	1.15	1.18	1.01	1.42	1.43	1.3		4.0567	5.772	5.8178	5.2613	7.5375	8.8687	8.6387	7.6228	0.7138	0.9924	0.4348	0.3524	0.7238	1	0.0731	0.1933	0.1255	0.3871	0.222	0.3677
8448			TAG44:3-FA18:2	1.12	1.17	0.97	1.89	1.98	1.6		2.9345	5.5478	5.8104	4.6879	5.8956	6.9042	6.6113	5.7418	0.8455	1	0.6571	0.4583	0.8428	1	0.0101	0.0513	0.0109	0.0765	0.0204	0.0752
8493			TAG36:0-FA12:0	1.12	1.29	1.29	1.52	1.13	0.94		1.5718	2.3814	1.7806	1.4837	3.2476	4.1773	3.645	4.1973	0.9405	1	0.099	0.1532	0.23	0.5862	0.1756	0.3246	0.7243	1	0.6021	0.5968
8494			TAG38:0-FA12:0	1.23	1.18	0.93	1.04	1.28	1.12		1.3773	1.4338	1.7606	1.543	7.9859	9.3966	9.8302	7.4125	0.9745	1	0.1449	0.1849	0.9148	1	0.4448	0.5218	0.2318	0.5601	0.3825	0.4811
8500			TAG40:0-FA12:0	1.27	1.26	1.02	1.25	1.16	1.13		0.7725	0.967	0.8935	0.8739	10.8181	13.6739	13.7608	11.0285	0.4712	0.9167	0.3712	0.3198	0.8694	1	0.562	0.5714	0.7705	1	0.1123	0.239
8501			TAG40:0-FA14:0	1.22	1.32	0.95	1.2	1.27	1.07		2.5271	3.0447	3.202	2.6996	16.2391	21.3925	19.7686	15.4509	0.8714	1	0.4726	0.3707	0.5105	0.9228	0.7948	0.6599	0.5585	0.8986	0.8191	0.6867
8502			TAG40:0-FA16:0	1.25	1.25	0.99	2.34	2.41	1.84		2.9308	6.8542	7.0668	5.3905	10.8476	13.5495	13.5572	10.7714	0.6292	0.9719	0.582	0.4252	0.8401	1	0.0147	0.0658	0.0175	0.1038	0.0461	0.131
8516			TAG42:0-FA12:0	1.28	1.31	1.01	1.17	1.14	1.18		2.926	3.4227	3.3305	3.4622	34.0752	44.726	43.6058	34.2886	0.6635	0.9836	0.3925	0.3314	0.7833	1	0.7523	0.6406	0.9694	1	0.5081	0.5587
8517			TAG42:0-FA14:0	1.34	1.32	1.02	1.16	1.03	1.02		4.2147	4.8804	4.3246	4.2964	42.8682	56.4719	57.3973	43.7284	0.5582	0.9648	0.3464	0.3062	0.9801	1	0.528	0.5592	0.8406	1	0.6363	0.6161
8934			TAG60:10-FA22:5	1.04	1.39	1	1.17	1.23	1.22		1.2724	1.4927	1.5688	1.5561	1.4141	1.9634	1.4669	1.4101	0.4632	0.9162	0.1048	0.1585	0.1728	0.4895	0.3491	0.4663	0.242	0.57	0.2668	0.4044
8935			TAG60:10-FA22:6	1.36	1.32	1.24	1.6	1.38	1.55		1.1449	1.8305	1.5817	1.7753	0.9925	1.3103	1.3544	1.23	0.0474	0.2832	0.0572	0.1137	0.1445	0.437	0.0055	0.0355	0.0421	0.1934	0.0117	0.0489
8948			TAG60:11-FA22:5	1.08	1.08	1.05	1.12	1.1	1.25		1.5587	1.7473	1.7132	1.9501	0.7758	0.8356	0.8345	0.8122	0.7025	0.9917	0.6927	0.4743	0.7813	1	0.4458	0.5218	0.4384	0.7891	0.1281	0.258
8949			TAG60:11-FA22:6	1.79	1.41	1.63	1.54	1.4	1.49		1.1372	1.7478	1.5873	1.6926	1.2292	1.7383	2.2009	1.9992	0.0004	0.0154	0.0104	0.0355	0.0031	0.0238	0.0145	0.0655	0.0321	0.1629	0.0199	0.0736
8961			TAG60:12-FA22:6	1.17	1.38	1.22	1.73	1.51	1.58		1.0281	1.7813	1.5493	1.6198	1.4122	1.944	1.6507	1.7249	0.4717	0.9167	0.3098	0.2834	0.9865	1	0.0103	0.0521	0.0271	0.1417	0.0197	0.0731
8966			TAG58:9-FA18:2	1.26	1.25	1.23	1.18	1.24	1.11		2.2805	2.6938	2.8238	2.5389	1.6201	2.0188	2.0422	1.9989	0.2013	0.6942	0.0807	0.1392	0.2614	0.6324	0.2845	0.4205	0.0635	0.2527	0.2698	0.4066
8971			TAG58:9-FA20:4	1.24	1.21	1.24	1.39	1.43	1.45		1.0347	1.4337	1.4831	1.4997	0.8593	1.0375	1.0692	1.0644	0.0941	0.4469	0.1999	0.2138	0.0641	0.2565	0.0044	0.0307	0.0012	0.0182	0.0009	0.0081
8974			TAG58:9-FA22:5	1.27	1.36	1.14	1.33	1.08	1.16		1.8579	2.4679	1.998	2.1614	1.2302	1.6715	1.5683	1.4044	0.091	0.4382	0.0252	0.0675	0.5962	0.9776	0.0335	0.1159	0.1582	0.4431	0.1301	0.2603
8975			TAG58:9-FA22:6	1.44	1.53	1.58	1.31	1.28	1.15		2.0808	2.7286	2.6569	2.394	0.8981	1.3771	1.2973	1.417	0.0556	0.3119	0.016	0.0495	0.0191	0.099	0.0775	0.2006	0.1203	0.3791	0.1405	0.2775
9036			TAG58:6-FA16:0	1.27	1.27	1.1	1.27	1.07	1.07		3.9603	5.0473	4.2179	4.2358	4.277	5.4241	5.4281	4.6908	0.267	0.7693	0.2065	0.2187	0.7944	1	0.3451	0.4642	0.8511	1	0.902	0.7149
9038			TAG58:6-FA18:0	1.26	1.1	1.3	1.13	1.02	1.07		1.5882	1.7967	1.6266	1.6926	1.1516	1.2668	1.451	1.4939	0.022	0.1741	0.2515	0.2501	0.0229	0.1149	0.12	0.262	0.4902	0.8411	0.5354	0.5708
9039			TAG58:6-FA18:1	0.99	1.2	1.2	1.23	1.09	1.12		1.6821	2.0767	1.827	1.8826	1.3971	1.6742	1.3888	1.6728	0.8589	1	0.0795	0.1389	0.3797	0.7846	0.079	0.2028	0.465	0.8186	0.234	0.3767
9046			TAG58:6-FA20:4	1.06	1.12	0.95	1.23	1.1	1.02		1.1697	1.4418	1.2918	1.1958	1.2409	1.386	1.3163	1.175	0.4644	0.9167	0.1751	0.2014	0.421	0.828	0.0109	0.0538	0.1482	0.4281	0.6094	0.6023
9049			TAG58:6-FA22:4	1.18	1.19	1.33	1.21	1.05	1.05		1.3685	1.651	1.4327	1.4414	1.2375	1.4757	1.4648	1.6429	0.2852	0.7896	0.1219	0.172	0.0529	0.2215	0.0931	0.2253	0.5131	0.8635	0.5409	0.5732
9050			TAG58:6-FA22:5	1.18	1.42	1.21	1.26	1.13	1.11		1.4478	1.8225	1.6397	1.6008	1.5431	2.1882	1.8182	1.866	0.1687	0.645	0.0067	0.0263	0.271	0.6485	0.0251	0.0967	0.1711	0.4656	0.2314	0.3765
9054			TAG58:7-FA16:0	1.29	1.39	1.35	1.19	0.98	0.97		3.9212	4.6638	3.8492	3.8009	4.2423	5.8984	5.4566	5.7361	0.331	0.8338	0.0458	0.1007	0.6166	0.9897	0.2241	0.3754	0.7044	0.9969	0.8245	0.6889
9056			TAG58:7-FA18:0	1.13	1.26	1.32	1.42	1.34	1.15		1.5223	2.1604	2.0472	1.749	1.3169	1.6631	1.4924	1.7318	0.2599	0.7638	0.057	0.1136	0.0788	0.2958	0.0005	0.0079	0.0025	0.0296	0.1067	0.2287
9057			TAG58:7-FA18:1	1.17	1.4	1.26	1.22	1.17	1.13		1.8912	2.3059	2.2122	2.1347	1.2473	1.7455	1.4539	1.5668	0.2814	0.7867	0.0042	0.0183	0.1264	0.4029	0.104	0.2419	0.1528	0.4364	0.1857	0.327
9058			TAG58:7-FA18:2	1.14	1.26	1.32	1.35	1.17	1.13		2.1235	2.8719	2.4838	2.4089	1.3843	1.7396	1.577	1.8278	0.2855	0.7896	0.0522	0.1087	0.0808	0.3017	0.0729	0.1933	0.1668	0.4606	0.2766	0.4119
9064			TAG58:7-FA20:4	1.3	1.19	1.2	1.25	1.16	1.12		1.1654	1.4602	1.3483	1.3057	1.069	1.2686	1.3844	1.2874	0.0306	0.2142	0.1961	0.2118	0.1891	0.5228	0.0339	0.1165	0.1354	0.404	0.2481	0.3886
9067			TAG58:7-FA22:4	1.02	1.13	1.06	1.3	1.2	1.22		1.471	1.9054	1.7674	1.7917	1.4601	1.6439	1.4943	1.5534	0.751	0.9967	0.2121	0.2218	0.7787	1	0.0283	0.1045	0.0731	0.2796	0.0458	0.1306
9068			TAG58:7-FA22:5	1.32	1.3	1.27	1.18	1.1	1.12		1.496	1.772	1.6484	1.6798	1.1135	1.453	1.4655	1.4166	0.0495	0.29	0.0295	0.0747	0.1972	0.5392	0.1079	0.2474	0.4124	0.7695	0.2143	0.36
9069			TAG58:7-FA22:6	1.44	1.43	1.46	1.39	1.34	1.33		1.4344	1.9907	1.9264	1.9071	0.915	1.3094	1.3135	1.3355	0.0126	0.1241	0.0024	0.0127	0.0115	0.0665	0.0055	0.0356	0.007	0.0562	0.0106	0.0461
9075			TAG58:8-FA18:1	1.1	1.22	1.2	1.24	1.15	1.09		1.8598	2.3028	2.1335	2.0288	1.5813	1.9263	1.7405	1.8945	0.728	0.996	0.1054	0.1585	0.3001	0.694	0.0684	0.1896	0.2587	0.5898	0.2875	0.4167
9076			TAG58:8-FA18:2	1.13	1.08	1.18	1.26	1.18	1.22		2.1949	2.769	2.5915	2.6839	1.3766	1.4907	1.5538	1.6209	0.3995	0.8908	0.4144	0.3425	0.2892	0.68	0.0321	0.1124	0.0476	0.2098	0.037	0.112
9081			TAG58:8-FA20:3	1.14	0.98	1.56	1.15	1.16	1.17		1.3474	1.5541	1.5635	1.5775	0.985	0.9654	1.1224	1.5386	0.8258	1	0.4998	0.3841	0.0824	0.3061	0.5081	0.5534	0.5834	0.9198	0.6401	0.6161
9082			TAG58:8-FA20:4	1.23	1.3	1.38	1.49	1.49	1.37		0.8873	1.3253	1.3227	1.22	0.8873	1.1516	1.0892	1.2283	0.1759	0.6507	0.1109	0.1627	0.0293	0.1393	0.0035	0.0274	0.0016	0.022	0.0069	0.0342
9086			TAG58:8-FA22:5	1.09	1.26	1.28	1.1	1.08	1.11		1.9355	2.1272	2.086	2.1485	1.2927	1.6308	1.4043	1.6568	0.873	1	0.0622	0.1206	0.1191	0.3842	0.4474	0.5222	0.5182	0.8677	0.2089	0.3552
9087			TAG58:8-FA22:6	1.21	1.45	1.47	1.27	1.27	1.24		1.6243	2.0702	2.0602	2.0199	0.8949	1.2952	1.0822	1.3157	0.3036	0.8083	0.0106	0.0357	0.0287	0.1373	0.0636	0.1804	0.0586	0.2416	0.059	0.1552
9093			TAG58:9-FA18:1	1.35	1.32	1.29	1.16	1.16	1.3		1.407	1.6328	1.638	1.8242	2.2762	2.996	3.062	2.9438	0.1047	0.4862	0.0191	0.0557	0.2263	0.5801	0.1966	0.3438	0.185	0.4812	0.0543	0.1463
9115			TAG58:2-FA18:1	1.15	1.16	1.1	1.11	0.99	0.94		1.6345	1.8139	1.6258	1.5404	3.3545	3.9031	3.8594	3.6887	0.3958	0.8894	0.2101	0.2206	0.6625	1	0.3969	0.4963	0.9694	1	0.6402	0.6161
9125			TAG58:3-FA18:1	1.1	1.07	1.11	1.06	0.89	0.94		2.1012	2.217	1.8801	1.9655	3.0829	3.2876	3.4017	3.4315	0.566	0.9648	0.6516	0.4563	0.659	1	0.4586	0.5244	0.6536	0.9696	0.8234	0.6885
9150			TAG58:5-FA18:1	1.15	1.07	1.06	1.1	1	1.01		1.7492	1.9185	1.7566	1.7749	1.8908	2.0186	2.1681	2.0031	0.5063	0.9326	0.5744	0.4218	0.901	1	0.2668	0.4063	0.7902	1	0.8629	0.703
9180			TAG57:8-FA22:6	1.15	0.88	1.1	1.09	1.07	1.11		1.4553	1.5794	1.5532	1.6154	1.2156	1.0738	1.3974	1.338	0.5316	0.9539	0.326	0.2944	0.7719	1	0.6688	0.6092	0.9319	1	0.6518	0.621
9189			TAG57:9-FA22:6	1	1.02	0.98	1.06	1.03	1.1		0.9996	1.0563	1.0327	1.1024	1.0744	1.0964	1.0714	1.0512	0.9677	1	0.5594	0.4144	0.5415	0.9467	0.1268	0.272	0.357	0.7066	0.0093	0.0421
9198			TAG58:10-FA18:2	1.19	1.46	1.22	1.16	1.22	1.11		2.0013	2.3128	2.4326	2.2268	2.3063	3.3768	2.7427	2.8087	0.3189	0.8186	0.0016	0.0093	0.3316	0.7273	0.5009	0.5507	0.1547	0.4388	0.4744	0.538
9202			TAG58:10-FA20:4	1.37	1.49	1.4	1.64	1.4	1.4		1.1035	1.8114	1.5495	1.5471	0.7533	1.1252	1.0311	1.0557	0.0471	0.2828	0.0316	0.0789	0.0868	0.3165	0.0065	0.0384	0.0099	0.0717	0.0115	0.0484
9203			TAG58:10-FA20:5	0.84	0.79	0.74	1.09	1.06	1.03		1.2541	1.3615	1.3313	1.2956	1.2055	0.9495	1.0088	0.8897	0.6899	0.9907	0.604	0.4359	0.4941	0.9046	0.7708	0.6492	0.8838	1	0.4284	0.5159
9205			TAG58:10-FA22:5	1.34	1.18	1.34	0.91	1.1	1.01		1.3904	1.2658	1.5333	1.411	1.9242	2.2703	2.5828	2.5792	0.5404	0.9575	0.6166	0.4407	0.3924	0.7949	0.6321	0.5926	0.8462	1	0.7975	0.6798
9206			TAG58:10-FA22:6	1.4	1.48	1.45	1.31	1.26	1.24		1.8436	2.4124	2.3208	2.2873	1.3769	2.0371	1.9232	1.9903	0.0128	0.1251	0.0088	0.0314	0.0661	0.2627	0.0265	0.1002	0.0217	0.1207	0.0226	0.0792
